# Supplementary material for: N,N′-Bis(3-methylbut-2-enyl)-N,N′-(1,4-phenylene)dibenzenesulfonamide
Source: Acta Crystallogr Sect E Struct Rep Online. 2011 Nov 12;67(Pt 12):o3281. doi: 10.1107/S1600536811045661 (PMC3238938; doi:10.1107/S1600536811045661)
Supplement: Supplementary file 2 [file e-67-o3281-Isup2.hkl]

# 
# h,k,l, Fc-squared, Fo-squared, sigma(Fo-squared) and status flag 
# 
data_I
_shelx_title ' 2T4 in P2(1)/c' 
_shelx_refln_list_code          4 
_shelx_F_calc_maximum      143.51 
_exptl_crystal_F_000       556.00 
_reflns_d_resolution_high  0.8107 
 
loop_ 
 _symmetry_equiv_pos_as_xyz 
 'x, y, z' 
 '-x, y+1/2, -z+1/2' 
 '-x, -y, -z' 
 'x, -y-1/2, z-1/2' 
 
_cell_length_a    10.6574 
_cell_length_b    20.8073 
_cell_length_c     6.4015 
_cell_angle_alpha  90.000 
_cell_angle_beta  105.673 
_cell_angle_gamma  90.000 
 
_shelx_F_squared_multiplier     1.000 
 
loop_ 
 _refln_index_h 
 _refln_index_k 
 _refln_index_l 
 _refln_F_squared_calc 
 _refln_F_squared_meas 
 _refln_F_squared_sigma 
 _refln_observed_status 
   2   0   0      177.77      148.27     21.55 o 
   3   0   0     2045.94     1939.94     29.22 o 
   4   0   0      198.68      181.24      4.61 o 
   5   0   0      378.61      357.85      7.78 o 
   6   0   0       39.97       27.50      2.63 o 
   7   0   0     3309.88     3356.08     51.51 o 
   8   0   0      159.40      169.70      5.43 o 
   9   0   0      119.51      123.51      6.81 o 
  10   0   0       12.15       11.61      4.72 o 
  11   0   0       50.93       35.34      7.08 o 
  12   0   0       27.96       32.97      7.28 o 
   2   1   0       45.37       46.52      1.44 o 
   3   1   0      347.05      347.34      4.77 o 
   4   1   0      144.59      140.03      2.89 o 
   5   1   0     2077.17     2179.00     22.14 o 
   6   1   0     2603.30     2634.85     28.98 o 
   7   1   0        2.27        0.78      1.44 o 
   8   1   0      317.64      318.92      5.62 o 
   9   1   0        0.57        0.54      2.25 o 
  10   1   0       20.88       14.84      3.56 o 
  11   1   0        8.71        9.07      3.61 o 
  12   1   0        6.76        6.67      3.74 o 
   1   2   0       23.23        5.19      1.20 o 
   2   2   0     3413.33     3393.14     30.02 o 
   3   2   0        3.52        4.95      0.67 o 
   4   2   0      366.60      396.90      5.10 o 
   5   2   0        1.72        0.77      1.10 o 
   6   2   0      144.21      157.07      3.72 o 
   7   2   0       15.76       14.95      1.68 o 
   8   2   0        1.11        2.29      1.86 o 
   9   2   0       45.61       50.48      4.01 o 
  10   2   0        0.11       -0.94      6.55 o 
  11   2   0       13.62       12.54      3.81 o 
  12   2   0        0.26        3.73      3.52 o 
   1   3   0     8279.88     8288.52     90.82 o 
   2   3   0      511.40      496.51      7.52 o 
   3   3   0       21.59       13.78      0.99 o 
   4   3   0       10.07       22.48      1.20 o 
   5   3   0      113.45      109.04      2.71 o 
   6   3   0     1035.78     1045.15     18.23 o 
   7   3   0       33.90       33.30      5.13 o 
   8   3   0      200.53      202.86      5.75 o 
   9   3   0      123.87      131.52      6.42 o 
  10   3   0       40.63       39.03      5.13 o 
  11   3   0        0.59       -0.41      3.56 o 
  12   3   0        1.18       -2.42      3.37 o 
   0   4   0    20595.98    19259.44    352.14 o 
   1   4   0       67.36       73.31      1.92 o 
   2   4   0     2394.27     2315.19     21.11 o 
   3   4   0     1691.74     1638.88     15.67 o 
   4   4   0       13.31       10.18      0.97 o 
   5   4   0      311.69      308.77      4.86 o 
   6   4   0       22.02       17.08      3.23 o 
   7   4   0      600.26      589.68     15.38 o 
   8   4   0       16.67       18.39      2.44 o 
   9   4   0      201.38      195.95      7.39 o 
  10   4   0        8.89        6.38      4.51 o 
  11   4   0        1.26        2.89      3.78 o 
  12   4   0        8.74        5.08      4.39 o 
   1   5   0       76.70       93.31      2.06 o 
   2   5   0      594.78      616.63      7.17 o 
   3   5   0      444.26      405.19      5.12 o 
   4   5   0        8.47        3.42      0.81 o 
   5   5   0      391.12      390.88      5.76 o 
   6   5   0      366.33      341.51      6.40 o 
   7   5   0       43.70       41.22      3.51 o 
   8   5   0      224.31      235.41     11.00 o 
   9   5   0       10.17        2.29      4.11 o 
  10   5   0        0.01       -1.06      4.16 o 
  11   5   0        5.78        3.23      3.88 o 
  12   5   0        2.23        0.07      4.18 o 
   0   6   0     5319.57     5312.70     59.25 o 
   1   6   0     1198.40     1187.35     10.92 o 
   2   6   0        0.08       -0.65      0.65 o 
   3   6   0       42.75       41.48      1.67 o 
   4   6   0      395.57      400.43      5.87 o 
   5   6   0       25.08       20.61      2.07 o 
   6   6   0       45.13       48.99      3.18 o 
   7   6   0        5.66        5.66      1.48 o 
   8   6   0        7.72        5.95      3.80 o 
   9   6   0        0.04        1.09      2.61 o 
  10   6   0        2.63        2.78      6.58 o 
  11   6   0        8.39        5.78      4.85 o 
  12   6   0        3.84        2.00      4.22 o 
   1   7   0      914.41      809.24     12.70 o 
   2   7   0      995.42     1003.46     10.41 o 
   3   7   0      566.26      574.24      6.91 o 
   4   7   0      112.53      111.74      3.19 o 
   5   7   0      383.49      408.35      6.63 o 
   6   7   0       13.21       11.93      1.68 o 
   7   7   0        8.79        4.19      1.70 o 
   8   7   0       94.73       79.90      7.98 o 
   9   7   0      119.61       99.64     11.17 o 
  10   7   0       36.30       35.46      4.45 o 
  11   7   0        2.08       -2.09      4.59 o 
  12   7   0        0.65        1.15      5.15 o 
   0   8   0     2376.23     2586.82     30.42 o 
   1   8   0       15.80       11.46      0.91 o 
   2   8   0      384.25      398.85      5.28 o 
   3   8   0       28.67       23.51      1.92 o 
   4   8   0        0.25       -0.60      1.15 o 
   5   8   0        1.33       -0.27      1.18 o 
   6   8   0        1.47       -1.14      1.25 o 
   7   8   0       61.45       64.20      3.27 o 
   8   8   0       18.08       18.79      4.69 o 
   9   8   0       88.94       97.50      8.59 o 
  10   8   0        0.70       -0.62      3.53 o 
  11   8   0        0.93       -0.91      6.58 o 
  12   8   0        0.63        5.08      5.48 o 
   1   9   0       88.39       71.74      2.26 o 
   2   9   0        0.09        0.02      0.81 o 
   3   9   0       32.10       40.86      2.21 o 
   4   9   0        6.15        9.80      1.60 o 
   5   9   0       37.27       35.25      2.64 o 
   6   9   0       53.91       51.40      2.78 o 
   7   9   0        6.93        6.17      3.34 o 
   8   9   0      289.26      269.85     12.01 o 
   9   9   0      102.81       95.21     17.66 o 
  10   9   0       12.47       10.41      5.11 o 
  11   9   0        0.99       10.35      5.20 o 
   0  10   0      306.50      304.20     11.60 o 
   1  10   0        3.92        2.04      0.92 o 
   2  10   0      407.98      421.12      6.86 o 
   3  10   0       39.72       36.53      2.05 o 
   4  10   0       12.37       10.20      1.49 o 
   5  10   0        2.36        5.25      1.81 o 
   6  10   0        0.16       -1.58      1.58 o 
   7  10   0        0.50       -1.39      3.31 o 
   8  10   0        1.13       -3.88      3.88 o 
   9  10   0       47.23       44.87     11.77 o 
  10  10   0        0.50       -1.89      4.49 o 
  11  10   0        1.69        4.59      4.80 o 
   1  11   0      398.46      439.87      6.59 o 
   2  11   0      485.05      496.31      8.19 o 
   3  11   0      509.91      519.21      8.15 o 
   4  11   0        6.02        4.15      1.45 o 
   5  11   0      192.15      205.50      6.70 o 
   6  11   0        1.71       -1.21      2.54 o 
   7  11   0       24.90       22.55      5.99 o 
   8  11   0      271.47      277.87     12.39 o 
   9  11   0      102.30       96.42      9.08 o 
  10  11   0        1.97        4.89      4.80 o 
  11  11   0        3.76        2.08      5.07 o 
   0  12   0      729.29      751.58     21.69 o 
   1  12   0      247.95      277.03      5.17 o 
   2  12   0      113.68      108.71      3.39 o 
   3  12   0       39.58       32.56      2.17 o 
   4  12   0       66.69       59.15      3.18 o 
   5  12   0        0.15       -1.44      1.44 o 
   6  12   0      109.75      121.69      7.76 o 
   7  12   0      342.26      357.08     13.88 o 
   8  12   0       27.02       19.05      5.43 o 
   9  12   0       46.44       36.14      6.33 o 
  10  12   0       21.28       24.36      6.28 o 
  11  12   0        9.85       12.95      5.93 o 
   1  13   0     1084.96     1102.53     12.45 o 
   2  13   0      349.72      343.26      8.92 o 
   3  13   0       11.47       12.39      2.03 o 
   4  13   0       53.08       47.41      3.82 o 
   5  13   0      121.49      126.52      5.67 o 
   6  13   0      216.30      221.67     10.64 o 
   7  13   0       49.12       36.64      8.18 o 
   8  13   0       18.22       17.95      5.56 o 
   9  13   0       54.35       72.14      9.78 o 
  10  13   0       20.01       20.44      7.48 o 
   0  14   0      738.76      743.53     24.61 o 
   1  14   0       91.54      110.90      5.61 o 
   2  14   0       80.12       80.58      3.60 o 
   3  14   0       65.68       68.76      4.19 o 
   4  14   0       43.62       34.23      3.56 o 
   5  14   0      115.40       99.29      6.33 o 
   6  14   0        3.51       -2.63      3.86 o 
   7  14   0       67.95       69.68      7.66 o 
   8  14   0        7.49        1.78     10.57 o 
   9  14   0        0.53       -3.71      5.09 o 
  10  14   0        1.78        6.16      5.60 o 
   1  15   0      742.95      717.42     20.42 o 
   2  15   0      126.78      122.23      6.05 o 
   3  15   0        6.70        8.52      3.66 o 
   4  15   0       27.84       18.71      2.95 o 
   5  15   0      209.10      206.30     10.49 o 
   6  15   0      523.66      542.36     17.89 o 
   7  15   0       15.95       10.37      4.72 o 
   8  15   0       10.21        8.25      8.18 o 
   9  15   0        0.95       -0.81      4.65 o 
  10  15   0       19.27       29.38      7.11 o 
   0  16   0     2075.99     2099.35     61.69 o 
   1  16   0      123.74      109.82      4.22 o 
   2  16   0      393.76      397.63     16.52 o 
   3  16   0       39.68       36.45      3.61 o 
   4  16   0      151.00      167.08     11.27 o 
   5  16   0      237.67      230.07     11.28 o 
   6  16   0       26.98       27.22      5.76 o 
   7  16   0      223.81      251.37     12.82 o 
   8  16   0       11.10        6.21      4.83 o 
   9  16   0       47.65       46.97      7.76 o 
   1  17   0      385.79      388.67      9.59 o 
   2  17   0       73.88       67.81     13.87 o 
   3  17   0      530.29      517.60     16.84 o 
   4  17   0      381.35      369.96     14.37 o 
   5  17   0       15.18       13.71      5.99 o 
   6  17   0      142.22      128.98     10.17 o 
   7  17   0        2.51        5.33      5.07 o 
   8  17   0       35.55       51.00      7.87 o 
   9  17   0       18.64       14.10      7.68 o 
   0  18   0      172.94      173.91     10.15 o 
   1  18   0       86.26       81.34      6.64 o 
   2  18   0       84.85       66.82      6.99 o 
   3  18   0       26.40       32.10     10.57 o 
   4  18   0        3.87        6.36      7.18 o 
   5  18   0        0.30       -4.39      4.39 o 
   6  18   0       16.89       21.37      5.98 o 
   7  18   0        3.17       -2.63      9.78 o 
   8  18   0        0.10        2.56      5.06 o 
   9  18   0       10.30       12.22      6.14 o 
   1  19   0      261.62      264.58      9.59 o 
   2  19   0        2.80       -2.19      3.72 o 
   3  19   0        2.97        0.97      6.48 o 
   4  19   0        0.72       -3.21      5.69 o 
   5  19   0       27.24       29.73      5.98 o 
   6  19   0      117.63      103.15     23.24 o 
   7  19   0        0.55        2.35      4.72 o 
   8  19   0       12.91        5.96      5.85 o 
   0  20   0      839.74      795.82     31.92 o 
   1  20   0      182.03      182.28      9.22 o 
   2  20   0      135.84      147.91     10.58 o 
   3  20   0        1.41        0.05      4.02 o 
   4  20   0        5.80       11.42      4.93 o 
   5  20   0       74.67       81.98     14.46 o 
   6  20   0       12.06        8.19      5.14 o 
   7  20   0      119.96      134.59     11.50 o 
   1  21   0       60.09       66.85      6.28 o 
   2  21   0       47.60       41.55      6.56 o 
   3  21   0       29.57       27.22      5.92 o 
   4  21   0        6.48        5.74      4.35 o 
   5  21   0       26.10       23.06      6.28 o 
   6  21   0       39.37       38.37     11.67 o 
   7  21   0        0.68       -1.14      4.99 o 
   0  22   0       10.94        2.79      5.39 o 
   1  22   0       12.84       10.59      8.04 o 
   2  22   0        1.15       -0.67      4.16 o 
   3  22   0        8.63        4.49      4.57 o 
   4  22   0        0.10       -2.08      5.19 o 
   5  22   0        3.22        3.27      4.85 o 
   6  22   0        0.08       -4.75      7.08 o 
   1  23   0      101.90      105.81      7.99 o 
   2  23   0       12.71       14.87      5.31 o 
   3  23   0        1.81        2.27      4.74 o 
   4  23   0        1.04       -1.80      4.51 o 
   5  23   0        0.10       -2.62      4.41 o 
   0  24   0       37.18       32.32      9.38 o 
   1  24   0        0.04       -2.00      5.99 o 
   2  24   0       84.28       91.59      9.54 o 
   3  24   0       22.93       32.59      6.96 o 
   4  24   0        0.38       -3.01      4.51 o 
   1  25   0        8.42        9.18      7.58 o 
   2  25   0        1.73        5.91      5.14 o 
 -12   1   1       14.69       13.90      3.91 o 
 -11   1   1       60.03       63.07      5.39 o 
 -10   1   1       63.83       59.52      3.62 o 
  -9   1   1       11.18        6.37      1.82 o 
  -8   1   1       45.40       46.98      2.48 o 
  -7   1   1      214.01      214.32      4.65 o 
  -6   1   1      702.53      680.41      9.28 o 
  -5   1   1       45.38       60.31      2.81 o 
  -4   1   1      461.36      389.53      5.53 o 
  -3   1   1    15918.90    15887.62    161.35 o 
  -2   1   1     2282.05     2283.18     19.37 o 
  -1   1   1       18.50       13.43      0.75 o 
   0   1   1     7262.70     7063.93     66.01 o 
   1   1   1    11216.28    11213.92     98.36 o 
   2   1   1     1663.67     1705.21     16.87 o 
   3   1   1      189.31      173.99      3.43 o 
   4   1   1     4007.88     4233.00     44.40 o 
   5   1   1      241.19      241.75      4.99 o 
   6   1   1       37.26       37.75      2.70 o 
   7   1   1       73.90       65.57      2.72 o 
   8   1   1      383.15      381.22     11.48 o 
   9   1   1       13.33       12.02      3.92 o 
  10   1   1       30.12       25.64      4.24 o 
  11   1   1        2.58        0.44      3.41 o 
  12   1   1        1.23        3.10      3.83 o 
 -12   2   1       51.27       62.35      5.63 o 
 -11   2   1       57.58       46.16      4.81 o 
 -10   2   1      100.96       88.80      5.12 o 
  -9   2   1      376.71      363.99      6.52 o 
  -8   2   1      207.34      196.72      4.63 o 
  -7   2   1      809.92      793.62     10.90 o 
  -6   2   1       20.12       17.33      1.47 o 
  -5   2   1     4110.96     4190.10     40.87 o 
  -4   2   1     5401.35     5779.98     51.40 o 
  -3   2   1      763.36      836.38      7.92 o 
  -2   2   1     6448.41     6603.08     49.29 o 
  -1   2   1     8891.14     8495.55    149.81 o 
   0   2   1      349.76      357.08      7.49 o 
   1   2   1     1794.07     1815.35     16.49 o 
   2   2   1     5393.55     5323.83     50.14 o 
   3   2   1     2158.25     2247.73     24.25 o 
   4   2   1      582.26      510.47      7.48 o 
   5   2   1      206.83      186.46      4.42 o 
   6   2   1     1388.09     1406.73     17.56 o 
   7   2   1      558.45      561.88      9.88 o 
   8   2   1       44.10       49.64      4.15 o 
   9   2   1       77.65       74.42     10.63 o 
  10   2   1       15.15       21.84      4.72 o 
  11   2   1       21.40       18.83      7.77 o 
  12   2   1        3.92        3.84      4.01 o 
 -12   3   1       24.58       27.04      4.52 o 
 -11   3   1        7.62       15.73      4.36 o 
 -10   3   1       20.96       26.70      3.51 o 
  -9   3   1      226.06      216.99      5.77 o 
  -8   3   1        0.66        2.59      1.51 o 
  -7   3   1      274.81      277.68      5.13 o 
  -6   3   1      268.03      257.53      4.20 o 
  -5   3   1      685.23      729.22      8.24 o 
  -4   3   1        1.05        3.82      0.93 o 
  -3   3   1     1874.19     1859.16     17.27 o 
  -2   3   1    15983.05    15580.63    121.48 o 
  -1   3   1      882.22      875.86      7.00 o 
   0   3   1     4318.06     4294.04     32.07 o 
   1   3   1     8989.89     8887.03     82.19 o 
   2   3   1     1374.15     1425.81     13.52 o 
   3   3   1        9.84       12.92      1.28 o 
   4   3   1      790.03      812.94     10.54 o 
   5   3   1      296.20      324.29      6.23 o 
   6   3   1      616.63      636.37      9.79 o 
   7   3   1      100.96       85.22      4.28 o 
   8   3   1      123.37      119.27      6.45 o 
   9   3   1       14.24       14.07      4.93 o 
  10   3   1       42.57       43.49      5.66 o 
  11   3   1        2.58        1.04      3.31 o 
  12   3   1        0.56        3.06      3.78 o 
 -12   4   1       14.96       15.10      4.51 o 
 -11   4   1        2.11       -1.84      3.43 o 
 -10   4   1       65.37       64.46      4.59 o 
  -9   4   1       48.64       42.66      3.41 o 
  -8   4   1       45.98       49.19      3.23 o 
  -7   4   1       45.31       47.08      2.69 o 
  -6   4   1       36.48       35.96      1.96 o 
  -5   4   1      145.82      145.29      3.51 o 
  -4   4   1       49.58       53.40      2.12 o 
  -3   4   1     3380.15     3435.36     30.89 o 
  -2   4   1      325.20      310.25      3.38 o 
  -1   4   1     4131.50     4095.31     30.62 o 
   0   4   1       17.65       16.09      0.74 o 
   1   4   1      526.64      538.73      6.68 o 
   2   4   1        5.04        7.25      1.00 o 
   3   4   1      123.59      141.44      2.93 o 
   4   4   1       14.14       15.85      1.56 o 
   5   4   1      133.56      124.56      3.64 o 
   6   4   1      179.41      169.44      4.72 o 
   7   4   1       10.99        4.98      2.81 o 
   8   4   1        3.96       -0.65      3.99 o 
   9   4   1        5.04       -0.20      4.09 o 
  10   4   1       15.26       14.12      5.25 o 
  11   4   1        0.07       -3.60      5.22 o 
 -12   5   1        6.70        4.69      5.01 o 
 -11   5   1       31.92       35.93      5.12 o 
 -10   5   1        2.04        5.94      2.95 o 
  -9   5   1       24.69       18.37      4.15 o 
  -8   5   1      131.80      132.00      4.88 o 
  -7   5   1       63.49       60.17      3.04 o 
  -6   5   1      383.47      392.64      9.62 o 
  -5   5   1       55.88       66.13      4.30 o 
  -4   5   1        1.79        5.69      1.38 o 
  -3   5   1      246.07      271.17      4.08 o 
  -2   5   1     1912.21     1845.23     17.04 o 
  -1   5   1     2584.36     2550.76     20.51 o 
   0   5   1     1011.07     1006.85      9.26 o 
   1   5   1      901.83      876.16     10.23 o 
   2   5   1      187.37      221.64      3.59 o 
   3   5   1      283.53      314.00      4.79 o 
   4   5   1       47.08       57.33      2.73 o 
   5   5   1      545.16      571.53      8.70 o 
   6   5   1       50.87       51.98      2.94 o 
   7   5   1        4.82        3.44      3.74 o 
   8   5   1       84.20       66.85      8.88 o 
   9   5   1        2.53       -1.90      4.09 o 
  10   5   1        0.02       -1.25      4.29 o 
  11   5   1        4.05        5.83      4.26 o 
 -12   6   1        0.03       -1.53      3.77 o 
 -11   6   1        0.04       -2.99      4.09 o 
 -10   6   1      174.77      169.41      7.70 o 
  -9   6   1        0.15       -1.33      2.18 o 
  -8   6   1      558.50      547.60     10.15 o 
  -7   6   1      278.47      271.20      7.22 o 
  -6   6   1      141.25      148.50      4.47 o 
  -5   6   1       17.80       23.11      2.84 o 
  -4   6   1        0.01        1.17      0.91 o 
  -3   6   1     1258.49     1259.58     14.52 o 
  -2   6   1       16.33       27.45      1.34 o 
  -1   6   1      686.56      684.66      7.25 o 
   0   6   1      546.44      496.25      5.32 o 
   1   6   1     2286.73     2352.18     23.23 o 
   2   6   1      108.47       76.03      2.16 o 
   3   6   1        3.42        1.12      1.03 o 
   4   6   1       74.78       66.80      2.54 o 
   5   6   1       79.85       81.95      3.48 o 
   6   6   1       57.10       60.05      3.13 o 
   7   6   1      278.62      283.56     11.71 o 
   8   6   1      111.70       93.62     13.37 o 
   9   6   1       34.07       36.40      6.68 o 
  10   6   1       41.26       44.19      7.11 o 
  11   6   1        1.11        4.76      6.58 o 
 -12   7   1        3.19       -1.08      3.92 o 
 -11   7   1        0.06       -3.86      3.86 o 
 -10   7   1        0.00       -3.18      3.18 o 
  -9   7   1      177.24      168.13      7.51 o 
  -8   7   1        0.01       -2.19      2.19 o 
  -7   7   1       90.23       83.20      4.04 o 
  -6   7   1       36.39       35.94      2.60 o 
  -5   7   1      240.32      230.11      5.98 o 
  -4   7   1      278.57      253.72      4.81 o 
  -3   7   1      288.87      319.40      5.22 o 
  -2   7   1     2410.10     2422.74     24.01 o 
  -1   7   1      114.27      101.64      2.23 o 
   0   7   1      100.19      101.98      2.11 o 
   1   7   1      230.33      213.51      4.00 o 
   2   7   1      128.29      135.99      2.94 o 
   3   7   1       39.58       38.86      2.26 o 
   4   7   1       11.95       16.12      1.55 o 
   5   7   1        5.90        8.19      1.57 o 
   6   7   1        1.45       -1.40      1.40 o 
   7   7   1      234.85      240.32     10.93 o 
   8   7   1       15.89       13.60      4.69 o 
   9   7   1        6.83       12.71      5.59 o 
  10   7   1       10.41        7.36      4.93 o 
  11   7   1        2.02        2.89      4.94 o 
 -12   8   1        1.94        2.71      4.97 o 
 -11   8   1        6.89        6.70      3.51 o 
 -10   8   1        1.71        8.77      3.28 o 
  -9   8   1        4.89        4.46      3.08 o 
  -8   8   1        0.32       -2.17      2.17 o 
  -7   8   1       13.59       10.13      2.40 o 
  -6   8   1      153.86      164.01      4.86 o 
  -5   8   1       24.00       20.50      1.81 o 
  -4   8   1      493.51      553.92      8.14 o 
  -3   8   1      423.44      442.73      6.71 o 
  -2   8   1      217.93      236.85      3.76 o 
  -1   8   1        2.30        2.12      0.83 o 
   0   8   1     1194.19     1211.38     11.57 o 
   1   8   1      120.32      137.79      3.01 o 
   2   8   1       48.27       47.03      1.91 o 
   3   8   1      211.46      208.33      4.08 o 
   4   8   1        0.10       -0.97      1.12 o 
   5   8   1        0.37       -0.22      1.19 o 
   6   8   1       30.27       25.25      2.64 o 
   7   8   1      126.28      114.38     10.37 o 
   8   8   1       46.97       49.20      8.18 o 
   9   8   1        0.12       -4.28      6.78 o 
  10   8   1       11.00       12.84      5.34 o 
  11   8   1        6.81        6.89      5.43 o 
 -12   9   1       12.20        8.12      9.58 o 
 -11   9   1        2.61       -1.48      3.09 o 
 -10   9   1       11.65       13.11      3.59 o 
  -9   9   1      200.46      213.66     10.68 o 
  -8   9   1      197.65      221.74     10.48 o 
  -7   9   1        5.41        5.29      2.57 o 
  -6   9   1       51.74       50.42      3.55 o 
  -5   9   1      132.84      162.26      4.36 o 
  -4   9   1      189.88      164.25      4.08 o 
  -3   9   1      799.91      896.73     11.59 o 
  -2   9   1      350.47      421.10      5.60 o 
  -1   9   1      833.69      891.59      9.67 o 
   0   9   1      280.95      276.37      4.03 o 
   1   9   1       41.86       41.32      1.94 o 
   2   9   1      556.73      601.19      7.41 o 
   3   9   1       29.45       43.25      3.67 o 
   4   9   1        0.03       -1.04      1.04 o 
   5   9   1        5.66        2.66      1.35 o 
   6   9   1        8.45        9.39      1.93 o 
   7   9   1      152.32      151.34     10.01 o 
   8   9   1       41.70       39.74      7.38 o 
   9   9   1        9.44        6.52      4.79 o 
  10   9   1        1.78       -2.35      4.43 o 
  11   9   1        5.74       -0.97      6.08 o 
 -11  10   1        7.64        7.34      3.66 o 
 -10  10   1        5.65        7.27      3.34 o 
  -9  10   1      112.48       90.45      9.58 o 
  -8  10   1      745.17      754.14     17.15 o 
  -7  10   1      183.90      187.96      7.25 o 
  -6  10   1       18.96       21.15      2.18 o 
  -5  10   1       76.73       73.85      3.91 o 
  -4  10   1       10.42       12.51      1.62 o 
  -3  10   1      161.28      147.21      3.80 o 
  -2  10   1      422.38      521.50      6.71 o 
  -1  10   1     2054.15     2288.33     21.94 o 
   0  10   1      985.52     1023.82     10.48 o 
   1  10   1     1460.49     1565.99     22.16 o 
   2  10   1      110.14       92.00      2.78 o 
   3  10   1       18.03       17.44      1.51 o 
   4  10   1      110.03      110.20      3.50 o 
   5  10   1      359.42      368.41      7.14 o 
   6  10   1        4.89        6.55      2.85 o 
   7  10   1       96.17      111.64      8.87 o 
   8  10   1      153.37      138.24     10.67 o 
   9  10   1       37.79       42.32      6.75 o 
  10  10   1        3.04        5.35     11.07 o 
  11  10   1        0.06       -1.00      5.14 o 
 -11  11   1       20.64       22.25      4.65 o 
 -10  11   1        5.48        8.23      9.38 o 
  -9  11   1        2.55       -2.01      4.09 o 
  -8  11   1        1.78        5.19      4.79 o 
  -7  11   1       70.89       64.57      5.07 o 
  -6  11   1      227.10      247.85      7.16 o 
  -5  11   1      111.26       98.69      3.91 o 
  -4  11   1      116.32      119.89      4.34 o 
  -3  11   1       37.50       39.03      2.36 o 
  -2  11   1       84.84       84.38      2.73 o 
  -1  11   1      287.45      259.80      4.39 o 
   0  11   1       34.68       44.25      1.94 o 
   1  11   1       17.15       17.19      1.58 o 
   2  11   1       12.77       13.02      1.39 o 
   3  11   1       18.62       16.86      1.88 o 
   4  11   1       21.22       18.69      1.92 o 
   5  11   1       38.04       33.32      3.36 o 
   6  11   1        0.18       -1.80      2.49 o 
   7  11   1       29.62       27.62      5.64 o 
   8  11   1       26.79       39.42      6.63 o 
   9  11   1        3.77        5.49      5.79 o 
  10  11   1        7.06        8.90      5.64 o 
 -11  12   1       23.44       24.47      5.48 o 
 -10  12   1        5.37       10.75      5.22 o 
  -9  12   1        1.84        1.92      7.38 o 
  -8  12   1       10.22        7.19      4.40 o 
  -7  12   1        4.16        4.49      2.69 o 
  -6  12   1       15.35       10.19      2.68 o 
  -5  12   1        0.99        2.96      1.56 o 
  -4  12   1        6.64        3.68      1.56 o 
  -3  12   1      123.80      128.36      4.09 o 
  -2  12   1        0.07       -1.00      1.00 o 
  -1  12   1        0.58       -0.77      1.09 o 
   0  12   1      375.86      398.89      5.60 o 
   1  12   1       84.02       69.08      2.80 o 
   2  12   1      185.95      189.64      4.28 o 
   3  12   1        0.98        0.05      1.22 o 
   4  12   1       17.85       16.65      1.79 o 
   5  12   1        7.15        7.77      2.95 o 
   6  12   1        0.93       -0.35      2.68 o 
   7  12   1        2.48        4.88      4.49 o 
   8  12   1       44.06       42.05      6.98 o 
   9  12   1       13.41       16.42      5.76 o 
  10  12   1        5.32        1.64      8.08 o 
 -11  13   1        6.76       11.18      4.28 o 
 -10  13   1        4.43        1.24      4.44 o 
  -9  13   1       56.02       60.87      7.53 o 
  -8  13   1       15.66       23.09      9.08 o 
  -7  13   1       97.94       92.48      6.44 o 
  -6  13   1      255.40      263.35      8.01 o 
  -5  13   1      264.96      295.40      8.00 o 
  -4  13   1      126.01      122.71      4.43 o 
  -3  13   1      321.36      303.68      6.20 o 
  -2  13   1        5.88        6.18      1.38 o 
  -1  13   1        0.11        0.02      1.20 o 
   0  13   1      926.62      984.02     10.80 o 
   1  13   1      569.79      580.12      8.40 o 
   2  13   1        8.60        8.85      1.60 o 
   3  13   1      105.66       98.47      5.01 o 
   4  13   1      265.14      277.49      7.82 o 
   5  13   1        0.92        1.90      2.30 o 
   6  13   1       25.90       26.35      5.25 o 
   7  13   1       78.58       72.84      8.03 o 
   8  13   1       41.46       32.37      6.58 o 
   9  13   1        9.81        6.47      7.38 o 
  10  13   1        5.49        4.40      5.54 o 
 -10  14   1       35.69       40.61      7.26 o 
  -9  14   1       59.49       70.82      9.48 o 
  -8  14   1       39.78       46.39      6.61 o 
  -7  14   1       66.77       64.23      7.32 o 
  -6  14   1       15.42        9.39      3.39 o 
  -5  14   1      593.48      576.39     12.20 o 
  -4  14   1       55.85       49.06      4.49 o 
  -3  14   1      175.25      180.81      4.94 o 
  -2  14   1      497.64      481.23      7.61 o 
  -1  14   1      881.06      902.12     11.13 o 
   0  14   1      960.17      950.15     10.73 o 
   1  14   1       61.97       77.71      5.06 o 
   2  14   1      849.17      868.31     12.51 o 
   3  14   1      334.90      334.96      7.63 o 
   4  14   1       56.27       58.13      6.71 o 
   5  14   1       55.47       66.29      5.59 o 
   6  14   1      231.98      232.02     11.62 o 
   7  14   1      314.57      339.79     15.26 o 
   8  14   1        0.00       -0.76      4.43 o 
   9  14   1       57.47       54.47      8.18 o 
  10  14   1        3.84        8.99      6.02 o 
 -10  15   1        1.50        8.75      5.42 o 
  -9  15   1       11.85        8.33      5.14 o 
  -8  15   1      118.67      117.35      9.72 o 
  -7  15   1        1.30        3.00      3.98 o 
  -6  15   1      384.79      373.03     11.63 o 
  -5  15   1       73.53       70.63      4.75 o 
  -4  15   1      113.29      108.15      5.52 o 
  -3  15   1       17.37       10.73      2.59 o 
  -2  15   1       97.99       97.89      3.76 o 
  -1  15   1     1139.77     1081.20     12.75 o 
   0  15   1       24.66       28.67      2.21 o 
   1  15   1      413.74      393.18      8.24 o 
   2  15   1      273.34      258.42      9.84 o 
   3  15   1       15.05       18.49      2.91 o 
   4  15   1        0.59       -0.54      2.32 o 
   5  15   1      144.28      141.60      9.77 o 
   6  15   1       94.46      119.74     15.16 o 
   7  15   1        0.05       -2.47      4.23 o 
   8  15   1       87.67      107.58      9.87 o 
   9  15   1        0.46       -2.00      8.78 o 
 -10  16   1        0.02       -0.32      5.08 o 
  -9  16   1       23.23       14.88      5.75 o 
  -8  16   1        2.69        5.22      4.97 o 
  -7  16   1       78.26       70.70      8.04 o 
  -6  16   1       15.02       17.12      4.99 o 
  -5  16   1        3.03        0.92      2.79 o 
  -4  16   1       49.85       44.02      6.08 o 
  -3  16   1       88.28       92.07      5.44 o 
  -2  16   1        8.44        6.43      2.15 o 
  -1  16   1       24.19       23.21      2.74 o 
   0  16   1      290.45      278.98      6.44 o 
   1  16   1        2.00        6.46      2.50 o 
   2  16   1        0.54       -1.00      2.20 o 
   3  16   1       43.58       52.77      4.46 o 
   4  16   1      139.73      125.77     11.07 o 
   5  16   1      125.52      142.10     13.07 o 
   6  16   1       71.86       49.57      7.04 o 
   7  16   1       18.22       18.61      5.93 o 
   8  16   1        2.41        0.48      5.15 o 
   9  16   1        0.16        3.94      5.03 o 
  -9  17   1        9.14       11.78     10.07 o 
  -8  17   1        6.30        4.71      4.84 o 
  -7  17   1       63.21       64.78     13.97 o 
  -6  17   1       96.15      104.60      8.95 o 
  -5  17   1      137.02      126.61     15.66 o 
  -4  17   1        4.22        2.75      4.83 o 
  -3  17   1      213.04      226.72      8.89 o 
  -2  17   1      144.07      147.66      8.82 o 
  -1  17   1        6.60        6.43      2.29 o 
   0  17   1      803.77      794.49     13.59 o 
   1  17   1      479.15      492.74     16.50 o 
   2  17   1      327.31      300.36      9.98 o 
   3  17   1        0.34       -2.33      2.63 o 
   4  17   1       16.71       16.82      6.28 o 
   5  17   1      193.00      177.02     10.72 o 
   6  17   1       75.56       72.07      8.15 o 
   7  17   1        4.36        8.78      5.08 o 
   8  17   1       52.45       55.16      8.24 o 
  -9  18   1       46.08       48.45      7.83 o 
  -8  18   1        8.65        0.90      6.28 o 
  -7  18   1       93.67       88.57      9.00 o 
  -6  18   1        1.32       -3.80      3.80 o 
  -5  18   1      167.50      165.87     11.24 o 
  -4  18   1      168.21      151.91     12.37 o 
  -3  18   1      107.21      117.12      7.34 o 
  -2  18   1      194.43      193.01      7.12 o 
  -1  18   1      352.69      325.63      9.70 o 
   0  18   1      870.71      861.92     17.84 o 
   1  18   1       92.83       88.52      6.33 o 
   2  18   1       58.62       72.51     14.76 o 
   3  18   1      124.10      100.23     15.36 o 
   4  18   1       82.60       81.32     13.87 o 
   5  18   1        1.79        6.46      4.71 o 
   6  18   1      190.05      195.65     19.45 o 
   7  18   1      217.86      224.18     13.63 o 
   8  18   1        7.28        6.31      5.40 o 
  -8  19   1       33.58       32.21     12.07 o 
  -7  19   1        3.03       -3.99      3.99 o 
  -6  19   1       79.98       85.12      8.78 o 
  -5  19   1       42.22       35.30      6.35 o 
  -4  19   1      209.28      196.86     21.45 o 
  -3  19   1       73.10       63.09     11.27 o 
  -2  19   1        0.64        0.80      3.16 o 
  -1  19   1      120.10      123.00      7.56 o 
   0  19   1       91.16      113.50      7.48 o 
   1  19   1      248.19      242.17     11.70 o 
   2  19   1        7.75        6.70      5.79 o 
   3  19   1      203.54      210.00     11.14 o 
   4  19   1      121.66      123.17     13.67 o 
   5  19   1        6.72        9.86      5.20 o 
   6  19   1       25.95       26.22      6.56 o 
   7  19   1       11.84        8.01      5.36 o 
  -8  20   1        1.44        2.35      5.11 o 
  -7  20   1        0.12        0.54      4.79 o 
  -6  20   1        3.13        8.20      4.99 o 
  -5  20   1       17.16       18.40      5.42 o 
  -4  20   1       30.21       30.96      6.19 o 
  -3  20   1       84.83       76.05      8.17 o 
  -2  20   1        1.20        3.65      3.87 o 
  -1  20   1      156.29      139.35      8.30 o 
   0  20   1       11.33        9.78      4.66 o 
   1  20   1       36.03       30.77      5.92 o 
   2  20   1       42.30       39.56      6.42 o 
   3  20   1        5.31        0.69      4.30 o 
   4  20   1       21.09       15.61      5.40 o 
   5  20   1       19.34       23.12      6.19 o 
   6  20   1       14.24       12.83      5.62 o 
   7  20   1        1.30       -2.65      4.97 o 
  -7  21   1        6.95        0.21      4.65 o 
  -6  21   1        0.67        4.09      4.94 o 
  -5  21   1        4.54       -1.62      4.07 o 
  -4  21   1        9.20       20.86      5.48 o 
  -3  21   1       52.04       48.71      9.18 o 
  -2  21   1       78.38       89.96     16.22 o 
  -1  21   1       11.05       12.44      4.07 o 
   0  21   1       99.87       85.52      8.32 o 
   1  21   1       38.85       47.74      6.91 o 
   2  21   1       16.44       16.08      7.88 o 
   3  21   1       22.78       25.33      9.08 o 
   4  21   1       30.12       30.75     12.57 o 
   5  21   1       20.36       22.18      6.19 o 
   6  21   1       11.72        7.46      5.21 o 
  -6  22   1        0.03       -4.37      4.37 o 
  -5  22   1       28.56       24.88     11.67 o 
  -4  22   1       87.49       88.43     13.37 o 
  -3  22   1       61.85       73.61      8.53 o 
  -2  22   1       10.13        9.28      4.12 o 
  -1  22   1       16.65       30.89      6.13 o 
   0  22   1       38.83       26.53      7.58 o 
   1  22   1       13.05       10.51      5.25 o 
   2  22   1       64.15       88.59      9.08 o 
   3  22   1       45.23       41.86      6.91 o 
   4  22   1        1.61        0.71      4.30 o 
   5  22   1        4.72        9.28      5.42 o 
  -5  23   1        2.79        3.29      4.94 o 
  -4  23   1       19.43       28.26      6.42 o 
  -3  23   1        0.46        7.16      5.21 o 
  -2  23   1       25.34       28.87      5.09 o 
  -1  23   1        0.35        5.84      4.51 o 
   0  23   1       45.62       43.49      9.98 o 
   1  23   1       50.40       47.58      7.52 o 
   2  23   1        0.56       -0.14      4.58 o 
   3  23   1       37.15       49.70      7.60 o 
   4  23   1        5.20        3.45      5.01 o 
  -4  24   1        3.65        6.91      5.43 o 
  -3  24   1        0.90       -3.88      3.88 o 
  -2  24   1        0.98        4.39      5.22 o 
  -1  24   1        0.32        0.96      4.58 o 
   0  24   1        2.19        4.39      6.38 o 
   1  24   1        5.47        3.39      6.98 o 
   2  24   1        0.23        3.79      4.83 o 
   3  24   1        1.16       -3.31      4.31 o 
  -2  25   1       73.20       58.66      8.46 o 
  -1  25   1       48.40       41.39      9.78 o 
   0  25   1        1.38       -2.19      6.38 o 
   1  25   1        2.70       11.77      7.98 o 
 -13   0   2        0.69       -5.39      7.18 o 
 -12   0   2       74.67       84.15      8.32 o 
 -11   0   2        8.10        6.80      5.37 o 
 -10   0   2       60.40       58.20      4.58 o 
  -9   0   2        9.21        9.62      2.66 o 
  -8   0   2       60.48       61.25      4.28 o 
  -7   0   2      125.63      134.96      5.06 o 
  -6   0   2       16.27       19.17      2.32 o 
  -5   0   2     3332.35     3394.51     50.47 o 
  -4   0   2      445.16      478.34      8.70 o 
  -3   0   2     8852.61     8688.48    153.74 o 
  -2   0   2     1125.41     1046.87     16.89 o 
  -1   0   2        8.14        9.33      1.90 o 
   0   0   2      813.60      858.14     11.79 o 
   1   0   2      916.11     1009.01     14.02 o 
   2   0   2     4343.77     4369.05     64.19 o 
   3   0   2      415.80      434.04      8.73 o 
   4   0   2      974.16      997.79     17.19 o 
   5   0   2      143.20      140.27      7.48 o 
   6   0   2      276.84      249.84      8.19 o 
   7   0   2      494.43      544.70     17.56 o 
   8   0   2       48.90       41.41      6.42 o 
   9   0   2       41.85       34.55      9.68 o 
  10   0   2       13.06       18.11      5.70 o 
  11   0   2        9.55        6.00      5.64 o 
 -13   1   2       11.45        6.67      6.06 o 
 -12   1   2        5.66        8.92      3.47 o 
 -11   1   2       74.06       85.68      6.13 o 
 -10   1   2        0.00       -0.66      1.53 o 
  -9   1   2      285.28      282.98      5.66 o 
  -8   1   2      462.64      453.98      7.63 o 
  -7   1   2        0.78        2.11      1.16 o 
  -6   1   2      679.14      716.10      8.80 o 
  -5   1   2      337.06      362.08      5.11 o 
  -4   1   2     2712.23     2760.70     26.85 o 
  -3   1   2      147.78      154.08      3.52 o 
  -2   1   2      740.30      758.97      7.60 o 
  -1   1   2     1827.87     1811.26     17.93 o 
   0   1   2      978.58      994.50      9.02 o 
   1   1   2     4653.46     4779.19     45.55 o 
   2   1   2      481.78      563.87      6.71 o 
   3   1   2     2402.01     2413.79     26.14 o 
   4   1   2      107.03       84.67      2.60 o 
   5   1   2      104.02      103.91      4.23 o 
   6   1   2       10.48       11.01      2.31 o 
   7   1   2       56.22       53.63      5.01 o 
   8   1   2      165.15      183.33      7.76 o 
   9   1   2        2.10        5.63      3.26 o 
  10   1   2        3.58        1.69      4.90 o 
  11   1   2        1.95        0.36      4.66 o 
 -13   2   2        4.71        8.49      5.99 o 
 -12   2   2        8.99        5.48      3.37 o 
 -11   2   2        0.14       -2.43      2.43 o 
 -10   2   2       11.56        8.30      2.61 o 
  -9   2   2        7.12        6.56      1.89 o 
  -8   2   2        8.61        4.42      1.63 o 
  -7   2   2       35.63       39.28      2.14 o 
  -6   2   2        7.23        4.33      1.21 o 
  -5   2   2     1024.83     1007.55     12.31 o 
  -4   2   2      595.65      609.75      7.16 o 
  -3   2   2       89.74       92.41      1.75 o 
  -2   2   2      583.12      544.60      5.15 o 
  -1   2   2       26.92       22.50      0.68 o 
   0   2   2      950.99      956.13      9.22 o 
   1   2   2      839.25      843.51      8.50 o 
   2   2   2      251.56      271.57      3.96 o 
   3   2   2       10.86        7.92      1.21 o 
   4   2   2       31.38       28.43      1.99 o 
   5   2   2       15.04       11.73      1.70 o 
   6   2   2        8.73        8.86      1.83 o 
   7   2   2        1.40        2.97      6.88 o 
   8   2   2       22.45       20.62      4.30 o 
   9   2   2       13.34       11.53      3.66 o 
  10   2   2        0.87        2.64      3.40 o 
  11   2   2        1.25       -2.11      3.50 o 
 -13   3   2       11.95       21.53      6.98 o 
 -12   3   2        7.40        7.35      3.97 o 
 -11   3   2       46.95       50.57      4.31 o 
 -10   3   2        1.54        3.00      1.71 o 
  -9   3   2       19.38       22.75      2.19 o 
  -8   3   2       87.14       86.90      3.09 o 
  -7   3   2       27.36       24.58      2.44 o 
  -6   3   2        0.42        1.08      1.11 o 
  -5   3   2      324.04      332.90      5.09 o 
  -4   3   2     3199.06     3242.88     27.65 o 
  -3   3   2      121.57      134.86      1.96 o 
  -2   3   2       21.29       31.81      0.96 o 
  -1   3   2       27.44       46.06      1.34 o 
   0   3   2      400.77      377.39      4.03 o 
   1   3   2      403.49      386.38      4.88 o 
   2   3   2      477.17      508.25      6.86 o 
   3   3   2     1021.32     1073.74     14.08 o 
   4   3   2       23.49       23.29      2.28 o 
   5   3   2       26.77       18.67      2.39 o 
   6   3   2       57.10       56.57      4.11 o 
   7   3   2       78.84       77.07     12.87 o 
   8   3   2       74.84       79.40     13.57 o 
   9   3   2        9.91       19.33      4.66 o 
  10   3   2        0.55       -0.93      3.32 o 
  11   3   2        0.31       -3.44      3.44 o 
 -12   4   2       67.50       64.47      6.15 o 
 -11   4   2        0.00       -2.05      2.48 o 
 -10   4   2       57.24       61.23      3.81 o 
  -9   4   2       25.85       17.22      2.29 o 
  -8   4   2       49.24       43.29      2.55 o 
  -7   4   2       48.78       57.82      3.49 o 
  -6   4   2       79.54       63.28      3.28 o 
  -5   4   2     2713.74     2686.98     27.11 o 
  -4   4   2        5.07        2.97      0.78 o 
  -3   4   2      941.84      860.91      7.84 o 
  -2   4   2      102.37       84.01      1.56 o 
  -1   4   2     1443.16     1355.79     11.36 o 
   0   4   2        4.58       11.10      0.88 o 
   1   4   2      147.62      146.43      2.87 o 
   2   4   2     3703.46     3803.74     39.77 o 
   3   4   2      348.52      369.06      6.93 o 
   4   4   2       55.64       44.66      3.00 o 
   5   4   2        0.21       -0.17      1.73 o 
   6   4   2      319.82      295.86     11.54 o 
   7   4   2       11.26        1.14      3.74 o 
   8   4   2       82.55       67.69      7.54 o 
   9   4   2      118.18      133.00     10.57 o 
  10   4   2       18.28       25.24      5.33 o 
  11   4   2        4.93        2.84      3.82 o 
 -12   5   2        0.23       -1.84      3.40 o 
 -11   5   2       41.08       40.13      4.12 o 
 -10   5   2       41.97       35.62      3.51 o 
  -9   5   2      237.02      240.47      7.22 o 
  -8   5   2        0.02       -0.22      1.63 o 
  -7   5   2      214.99      205.60      4.89 o 
  -6   5   2     2279.66     2354.18     26.49 o 
  -5   5   2       23.80       30.28      1.92 o 
  -4   5   2       42.56       35.89      1.63 o 
  -3   5   2      592.07      626.17      7.30 o 
  -2   5   2        8.43       10.34      0.77 o 
  -1   5   2      275.71      235.57      3.04 o 
   0   5   2     2321.41     2360.39     21.67 o 
   1   5   2     1033.69     1052.85     12.23 o 
   2   5   2      125.46      119.25      2.98 o 
   3   5   2      562.56      541.37      7.63 o 
   4   5   2       39.90       32.34      1.81 o 
   5   5   2       25.00       25.31      2.79 o 
   6   5   2        5.52        0.54      2.14 o 
   7   5   2        9.51        6.33      3.86 o 
   8   5   2       11.20       13.96     10.67 o 
   9   5   2       26.55       14.29      5.43 o 
  10   5   2       33.36       35.48      7.04 o 
  11   5   2        8.09        6.85      4.09 o 
 -12   6   2       16.16       20.72      4.57 o 
 -11   6   2        0.09        2.27      2.80 o 
 -10   6   2       29.29       28.74      4.23 o 
  -9   6   2       19.60       16.18      2.67 o 
  -8   6   2        4.87        8.84      1.98 o 
  -7   6   2       73.30       81.30      3.52 o 
  -6   6   2       76.37       71.67      3.13 o 
  -5   6   2      209.85      219.45      4.65 o 
  -4   6   2     1454.72     1478.43     18.53 o 
  -3   6   2       73.70       72.07      2.04 o 
  -2   6   2       40.55       43.78      1.62 o 
  -1   6   2        0.29       -0.72      0.72 o 
   0   6   2        5.63        3.12      0.94 o 
   1   6   2      105.97      113.01      3.20 o 
   2   6   2      349.41      368.11      5.70 o 
   3   6   2      321.59      348.40      5.72 o 
   4   6   2      454.92      453.83      7.01 o 
   5   6   2        5.35        7.29      3.02 o 
   6   6   2        1.24       -1.34      2.06 o 
   7   6   2       43.20       28.22      7.28 o 
   8   6   2       21.39        8.86      4.57 o 
   9   6   2        0.00        3.37      4.51 o 
  10   6   2        0.39       -4.37      4.37 o 
 -12   7   2        9.06        8.40      4.33 o 
 -11   7   2        8.80        6.32      3.54 o 
 -10   7   2        7.60       12.69      2.96 o 
  -9   7   2       12.54        8.96      2.43 o 
  -8   7   2      227.25      212.03      5.97 o 
  -7   7   2      719.28      737.30     10.92 o 
  -6   7   2      769.32      802.33     11.19 o 
  -5   7   2      262.85      262.23      5.53 o 
  -4   7   2       32.87       22.97      2.96 o 
  -3   7   2      472.20      534.02      7.33 o 
  -2   7   2      861.63      872.80      9.81 o 
  -1   7   2     1191.94     1362.69     15.42 o 
   0   7   2     1202.85     1273.24     14.56 o 
   1   7   2       11.86       14.44      1.96 o 
   2   7   2       49.35       41.63      2.35 o 
   3   7   2       89.12       97.24      2.98 o 
   4   7   2       40.46       39.27      2.12 o 
   5   7   2      870.32      856.26     15.06 o 
   6   7   2        0.06       -2.52      2.52 o 
   7   7   2       17.47       19.29      4.77 o 
   8   7   2        3.17        3.73      4.30 o 
   9   7   2       10.20       11.28      5.28 o 
  10   7   2       34.66       31.90      6.97 o 
 -12   8   2       88.88       95.94      9.46 o 
 -11   8   2        0.19       -0.54      3.05 o 
 -10   8   2       28.23       31.07      4.40 o 
  -9   8   2      176.15      163.33      8.29 o 
  -8   8   2      793.81      796.01     13.27 o 
  -7   8   2      226.62      231.17      5.62 o 
  -6   8   2      316.90      302.08      6.60 o 
  -5   8   2      562.18      582.48      9.46 o 
  -4   8   2      234.28      209.40      4.78 o 
  -3   8   2        3.75        0.58      1.01 o 
  -2   8   2      691.20      769.25      9.09 o 
  -1   8   2     6362.95     6570.06     67.21 o 
   0   8   2      368.82      323.12      5.28 o 
   1   8   2       12.62        3.09      1.18 o 
   2   8   2      102.07       69.77      3.01 o 
   3   8   2       92.04       99.77      3.68 o 
   4   8   2      111.85      120.82      3.57 o 
   5   8   2        7.87        2.60      1.50 o 
   6   8   2      229.16      229.32     10.79 o 
   7   8   2      124.65      102.21      8.98 o 
   8   8   2       19.35       14.97      5.11 o 
   9   8   2       62.67       70.48      8.39 o 
  10   8   2        0.10       -1.65      4.83 o 
 -12   9   2       21.85       18.56      6.11 o 
 -11   9   2       52.06       56.89      5.68 o 
 -10   9   2        8.85        9.58      3.48 o 
  -9   9   2       46.63       42.20      3.66 o 
  -8   9   2       19.90       17.33      2.87 o 
  -7   9   2      143.55      136.24      5.67 o 
  -6   9   2       75.66       81.86      3.87 o 
  -5   9   2      378.00      387.13      7.46 o 
  -4   9   2      452.15      476.27     15.97 o 
  -3   9   2       95.00      104.79      3.06 o 
  -2   9   2      313.05      320.14      5.03 o 
  -1   9   2      434.48      463.97      6.93 o 
   0   9   2      900.55      963.25     12.00 o 
   1   9   2       96.26      115.75      3.22 o 
   2   9   2      340.05      340.15      7.30 o 
   3   9   2      227.09      236.63      5.58 o 
   4   9   2       25.71       23.25      2.39 o 
   5   9   2      312.53      338.82      6.44 o 
   6   9   2       16.14       29.65      9.68 o 
   7   9   2       37.72       40.07      7.98 o 
   8   9   2        3.49       -0.20      3.95 o 
   9   9   2        0.43        2.19      4.85 o 
  10   9   2        0.02       -4.89      4.89 o 
 -12  10   2       10.89       14.49      4.44 o 
 -11  10   2       15.58       14.29      4.14 o 
 -10  10   2        4.87        6.02      3.37 o 
  -9  10   2       22.64       26.49      3.49 o 
  -8  10   2        5.99        6.67      2.33 o 
  -7  10   2      145.61      141.41      7.23 o 
  -6  10   2       17.49       14.13      2.81 o 
  -5  10   2      165.78      184.35      5.11 o 
  -4  10   2      136.31      138.31      4.34 o 
  -3  10   2      137.89      142.01      3.68 o 
  -2  10   2       67.69       59.26      2.41 o 
  -1  10   2      111.43      128.09      3.44 o 
   0  10   2       64.38       64.83      2.73 o 
   1  10   2       63.81       74.10      2.94 o 
   2  10   2       77.25       69.41      3.01 o 
   3  10   2        0.11        4.54      1.61 o 
   4  10   2        7.18       14.68      2.51 o 
   5  10   2      166.37      159.36      5.69 o 
   6  10   2        7.66        8.53      4.29 o 
   7  10   2       86.99       78.30      7.97 o 
   8  10   2       14.55       15.56      5.50 o 
   9  10   2        5.25       -4.26      4.26 o 
  10  10   2        1.13        2.43      5.11 o 
 -11  11   2       42.85       47.27      5.68 o 
 -10  11   2        1.80        6.58      3.39 o 
  -9  11   2       12.17       15.62      3.22 o 
  -8  11   2        0.02       -0.89      2.85 o 
  -7  11   2       95.42      104.46      5.49 o 
  -6  11   2      189.86      199.13     12.13 o 
  -5  11   2       25.33       30.72      2.65 o 
  -4  11   2      302.96      298.40      6.54 o 
  -3  11   2       28.34       32.41      2.22 o 
  -2  11   2      790.83      806.90     10.11 o 
  -1  11   2       37.55       52.04      2.41 o 
   0  11   2      625.88      678.75      9.60 o 
   1  11   2      102.86       88.29      3.34 o 
   2  11   2       32.57       34.84      2.38 o 
   3  11   2      156.23      157.60      4.41 o 
   4  11   2       21.01       23.18      2.66 o 
   5  11   2      584.47      588.57     25.06 o 
   6  11   2       40.38       45.07      7.52 o 
   7  11   2       56.95       53.22      7.19 o 
   8  11   2       29.36       21.11      5.71 o 
   9  11   2        1.82        4.08      4.87 o 
  10  11   2       13.30        8.78      5.92 o 
 -11  12   2        0.83        0.19      3.59 o 
 -10  12   2      104.28      129.44      8.10 o 
  -9  12   2        0.03       -2.60      3.43 o 
  -8  12   2      231.79      247.98     15.00 o 
  -7  12   2      212.86      225.98      8.81 o 
  -6  12   2      282.63      289.96      8.00 o 
  -5  12   2      380.11      393.04      8.07 o 
  -4  12   2       70.34       74.66      3.69 o 
  -3  12   2      988.90      948.28     12.75 o 
  -2  12   2       17.96       25.32      3.18 o 
  -1  12   2     1015.86     1036.31     12.50 o 
   0  12   2      464.27      408.25      7.48 o 
   1  12   2       27.17       26.38      2.22 o 
   2  12   2      359.23      360.17      6.78 o 
   3  12   2       40.32       35.32      2.66 o 
   4  12   2      184.02      191.81      6.57 o 
   5  12   2        1.82        1.03      3.24 o 
   6  12   2      138.74      136.12      8.20 o 
   7  12   2        0.47       10.17      4.65 o 
   8  12   2        1.67       -2.04      4.69 o 
   9  12   2        8.59        9.00      5.50 o 
 -11  13   2        5.75       10.88      4.22 o 
 -10  13   2        4.66       11.34      4.05 o 
  -9  13   2        6.98       12.97      4.83 o 
  -8  13   2        0.91        2.60      3.11 o 
  -7  13   2      221.75      231.43     14.20 o 
  -6  13   2      104.80      106.06      6.46 o 
  -5  13   2       17.66       17.75      3.05 o 
  -4  13   2      117.42      132.45      4.81 o 
  -3  13   2       26.56       23.18      2.22 o 
  -2  13   2      432.07      419.89      6.80 o 
  -1  13   2      191.19      196.74      4.48 o 
   0  13   2      237.86      268.26      5.68 o 
   1  13   2      161.54      157.90      4.44 o 
   2  13   2       11.08        9.86      2.48 o 
   3  13   2      269.52      286.90      8.27 o 
   4  13   2        0.04       -2.14      2.24 o 
   5  13   2      216.22      229.49     10.10 o 
   6  13   2      120.40      130.69     11.29 o 
   7  13   2       32.24       29.10      6.07 o 
   8  13   2        2.71        2.23      4.71 o 
   9  13   2        1.96        2.00      8.28 o 
 -11  14   2        0.18       -1.88      3.63 o 
 -10  14   2        0.62       -0.09      3.29 o 
  -9  14   2       10.90        7.38      4.74 o 
  -8  14   2       41.63       47.54      6.52 o 
  -7  14   2        3.45        0.58      2.59 o 
  -6  14   2       58.34       58.68      4.49 o 
  -5  14   2        8.91       11.40      2.60 o 
  -4  14   2       54.27       52.29      4.37 o 
  -3  14   2       17.41       22.78      2.31 o 
  -2  14   2        0.20       -0.31      1.87 o 
  -1  14   2       22.22       15.78      1.92 o 
   0  14   2      121.02      128.86      4.12 o 
   1  14   2        8.96        7.62      1.86 o 
   2  14   2        7.56        7.36      1.91 o 
   3  14   2       73.87       85.75      7.45 o 
   4  14   2      118.15      115.77      6.00 o 
   5  14   2       14.21       17.02      3.47 o 
   6  14   2        9.50        9.27      4.58 o 
   7  14   2        1.14        0.14      4.30 o 
   8  14   2        4.92        9.18      7.38 o 
   9  14   2        1.15        2.08      6.38 o 
 -10  15   2        1.84        1.03      4.84 o 
  -9  15   2       38.54       34.63      6.34 o 
  -8  15   2       45.90       55.34     10.87 o 
  -7  15   2        6.98        6.79      3.22 o 
  -6  15   2       71.14       68.56      6.19 o 
  -5  15   2       23.34       24.54      3.35 o 
  -4  15   2      355.94      341.03      8.95 o 
  -3  15   2        0.13        1.29      1.80 o 
  -2  15   2      196.88      203.87      5.73 o 
  -1  15   2       42.93       42.64      2.82 o 
   0  15   2       58.70       60.01      3.32 o 
   1  15   2      511.45      501.79     10.22 o 
   2  15   2       44.16       37.22      3.67 o 
   3  15   2      143.15      117.44      5.98 o 
   4  15   2        4.61       -0.05      2.37 o 
   5  15   2        9.41        4.65      3.33 o 
   6  15   2       11.85       16.18      5.42 o 
   7  15   2       48.06       32.97      6.63 o 
   8  15   2       29.16       54.27      8.04 o 
 -10  16   2       30.87       31.48      6.77 o 
  -9  16   2       12.29       16.94      5.64 o 
  -8  16   2       13.86       12.37      4.97 o 
  -7  16   2       61.74       63.82      7.26 o 
  -6  16   2       77.72       74.33      5.95 o 
  -5  16   2      578.55      568.08     15.12 o 
  -4  16   2      453.70      407.54     10.14 o 
  -3  16   2      543.97      549.09     11.23 o 
  -2  16   2       36.38       38.19      2.98 o 
  -1  16   2        1.06        0.33      1.77 o 
   0  16   2       21.17       21.66      2.70 o 
   1  16   2      202.82      221.99      7.31 o 
   2  16   2     1161.01     1154.32     19.90 o 
   3  16   2      323.13      312.03     11.75 o 
   4  16   2       48.34       48.76      5.37 o 
   5  16   2       10.12       20.08      5.36 o 
   6  16   2       48.21       46.89      7.19 o 
   7  16   2       23.18       30.92     14.16 o 
   8  16   2       10.82       14.01      5.90 o 
  -9  17   2       20.40       25.49      6.42 o 
  -8  17   2       22.46       19.73      5.88 o 
  -7  17   2       16.52       14.38      5.01 o 
  -6  17   2       85.72       73.93      6.06 o 
  -5  17   2        0.58        3.25      2.98 o 
  -4  17   2       46.68       40.68      4.06 o 
  -3  17   2      195.35      167.82      6.79 o 
  -2  17   2      128.29      125.80      5.49 o 
  -1  17   2        0.84       -2.04      2.04 o 
   0  17   2      122.45      114.63      5.96 o 
   1  17   2      431.44      413.65     10.37 o 
   2  17   2        5.28        5.63      2.90 o 
   3  17   2      125.05      123.37      7.42 o 
   4  17   2       77.04       65.83      9.48 o 
   5  17   2       23.63       28.72      9.08 o 
   6  17   2        0.45        1.54      4.71 o 
   7  17   2       52.74       59.01      8.10 o 
   8  17   2       46.11       49.85      8.01 o 
  -9  18   2        0.30       -2.29      5.29 o 
  -8  18   2       33.72       26.99      6.08 o 
  -7  18   2       21.76       11.58      6.58 o 
  -6  18   2        1.52        3.15      4.15 o 
  -5  18   2        1.65       -2.91      2.91 o 
  -4  18   2        3.06        0.20      3.53 o 
  -3  18   2        2.04       -0.66      2.23 o 
  -2  18   2      142.86      120.50      7.06 o 
  -1  18   2       71.09       68.09      4.91 o 
   0  18   2      148.23      150.61      8.09 o 
   1  18   2      131.95      116.82      6.18 o 
   2  18   2      119.25      114.56      7.37 o 
   3  18   2       18.16       13.15      3.95 o 
   4  18   2       16.44       12.61      4.87 o 
   5  18   2       49.58       38.53      6.79 o 
   6  18   2        0.37       -1.86      4.63 o 
   7  18   2        1.89        0.20      4.88 o 
  -8  19   2        1.31        2.83      5.08 o 
  -7  19   2        1.14       -2.36      4.12 o 
  -6  19   2       53.60       57.14      7.26 o 
  -5  19   2        0.06        2.29      4.09 o 
  -4  19   2      310.52      295.14     10.67 o 
  -3  19   2       64.40       62.82      5.05 o 
  -2  19   2        9.40        5.75      2.76 o 
  -1  19   2       22.30       26.27      4.23 o 
   0  19   2       35.23       39.34      4.71 o 
   1  19   2      237.40      227.54      9.06 o 
   2  19   2       36.84       24.54      5.29 o 
   3  19   2       94.04       87.07      8.60 o 
   4  19   2       27.87       30.14      6.14 o 
   5  19   2       54.94       55.88      7.76 o 
   6  19   2       32.89       32.59      6.69 o 
  -8  20   2       15.24        9.19      7.38 o 
  -7  20   2       32.49       31.52      8.98 o 
  -6  20   2        0.37        4.36      4.57 o 
  -5  20   2      141.39      173.64     11.71 o 
  -4  20   2        0.23        3.36      4.35 o 
  -3  20   2       60.87       54.06      5.75 o 
  -2  20   2        0.28       -2.63      3.13 o 
  -1  20   2       45.59       65.04      6.98 o 
   0  20   2       26.23       27.13      7.78 o 
   1  20   2       21.57       29.91      5.92 o 
   2  20   2      119.72      117.78      9.71 o 
   3  20   2        0.07        0.30      4.23 o 
   4  20   2       99.04       91.26     12.27 o 
   5  20   2       18.91       15.50      5.60 o 
   6  20   2       20.28       28.75      8.18 o 
  -7  21   2        1.21       -1.40      4.44 o 
  -6  21   2       32.14       33.90     10.67 o 
  -5  21   2       19.20       15.74      5.42 o 
  -4  21   2        5.27        5.39      4.58 o 
  -3  21   2        3.61        1.52      3.57 o 
  -2  21   2      118.07      133.32      8.45 o 
  -1  21   2       95.81      109.13     12.57 o 
   0  21   2        1.01        6.58      6.38 o 
   1  21   2       37.13       44.67      6.84 o 
   2  21   2       10.21        5.32      4.99 o 
   3  21   2        5.16       11.14      5.15 o 
   4  21   2        4.28       -0.39      4.85 o 
   5  21   2       27.98       33.21      6.91 o 
  -6  22   2       18.27       11.50      5.57 o 
  -5  22   2        1.75        6.10      4.93 o 
  -4  22   2       11.83       16.10      8.78 o 
  -3  22   2       21.56       30.23      5.04 o 
  -2  22   2       48.42       37.34      5.36 o 
  -1  22   2       26.30       28.53      8.18 o 
   0  22   2        7.64       13.57      7.38 o 
   1  22   2       31.49       30.57      6.42 o 
   2  22   2        1.02       -1.48      4.43 o 
   3  22   2        0.45        3.58      6.78 o 
   4  22   2        2.25       -0.07      4.72 o 
  -5  23   2        0.77        4.15      5.01 o 
  -4  23   2       31.26       31.32      6.70 o 
  -3  23   2        1.50       -1.78      4.35 o 
  -2  23   2       30.10       35.44      5.51 o 
  -1  23   2       17.40        6.38      6.38 o 
   0  23   2        0.16       -4.79      5.79 o 
   1  23   2        4.44        6.07      6.08 o 
   2  23   2        0.72        1.57      4.72 o 
   3  23   2        7.42        7.73      5.69 o 
  -4  24   2       28.66       27.14      6.77 o 
  -3  24   2       12.55       16.66      5.90 o 
  -2  24   2        8.86       -2.99      6.38 o 
  -1  24   2       64.92       67.03     11.77 o 
   0  24   2       17.19       19.95      8.78 o 
   1  24   2       42.63       58.26     11.17 o 
   2  24   2       21.37       34.95      7.12 o 
 -13   1   3       12.27        3.85      5.84 o 
 -12   1   3        0.63       -3.50      3.50 o 
 -11   1   3        1.14       -2.04      2.04 o 
 -10   1   3        3.19        4.69      1.67 o 
  -9   1   3       46.58       44.76      2.56 o 
  -8   1   3       47.81       50.42      2.52 o 
  -7   1   3        7.62        9.66      1.36 o 
  -6   1   3      291.98      284.93      4.97 o 
  -5   1   3      289.33      305.25      5.82 o 
  -4   1   3      337.50      320.64      5.56 o 
  -3   1   3      287.32      312.56      4.30 o 
  -2   1   3      213.41      253.90      3.50 o 
  -1   1   3       45.77       32.89      2.37 o 
   0   1   3        0.12        0.09      0.59 o 
   1   1   3      685.22      713.19      8.79 o 
   2   1   3      112.47      118.24      2.98 o 
   3   1   3      126.33      110.82      3.17 o 
   4   1   3      195.47      198.98      4.04 o 
   5   1   3        0.63        2.50      1.25 o 
   6   1   3      116.30      110.68      4.62 o 
   7   1   3      176.40      173.08     14.34 o 
   8   1   3       65.21       69.41      5.58 o 
   9   1   3        4.42        3.52      3.52 o 
  10   1   3       17.10       19.44      4.61 o 
 -13   2   3       13.86       13.03      6.33 o 
 -12   2   3       14.92       15.98      4.39 o 
 -11   2   3        7.74        8.63      2.44 o 
 -10   2   3        7.18       10.08      1.95 o 
  -9   2   3        4.51        3.50      1.47 o 
  -8   2   3      489.74      510.14      7.07 o 
  -7   2   3      474.58      482.03      6.40 o 
  -6   2   3      212.63      214.01      3.45 o 
  -5   2   3      392.39      437.31      5.87 o 
  -4   2   3      290.13      307.46      4.28 o 
  -3   2   3      338.64      313.45      4.11 o 
  -2   2   3      104.31       96.21      1.58 o 
  -1   2   3       20.01       14.81      1.15 o 
   0   2   3      705.27      709.56      8.35 o 
   1   2   3     2620.00     2706.75     31.48 o 
   2   2   3     1092.34     1152.87     14.98 o 
   3   2   3      187.86      202.07      5.42 o 
   4   2   3      288.63      301.91      7.33 o 
   5   2   3      347.37      370.20     14.08 o 
   6   2   3        0.78       -1.98      2.26 o 
   7   2   3        6.37       -2.47      2.92 o 
   8   2   3       14.97       10.99      3.51 o 
   9   2   3       69.18       75.68      6.18 o 
  10   2   3        0.02       -1.11      3.71 o 
 -12   3   3       11.30       13.22      4.28 o 
 -11   3   3       12.35       10.28      2.69 o 
 -10   3   3       30.17       35.25      2.58 o 
  -9   3   3        8.07        6.06      1.56 o 
  -8   3   3      204.87      216.27      4.31 o 
  -7   3   3      355.61      343.42      5.17 o 
  -6   3   3       75.82       63.79      1.82 o 
  -5   3   3      120.04      115.69      2.44 o 
  -4   3   3      156.46      132.75      3.64 o 
  -3   3   3      109.34       96.30      1.83 o 
  -2   3   3     1037.04      976.05      8.49 o 
  -1   3   3     1258.19     1236.67     12.43 o 
   0   3   3       87.24      103.69      2.22 o 
   1   3   3       13.57       23.51      1.59 o 
   2   3   3       85.50       98.25      3.74 o 
   3   3   3      232.17      233.55      4.98 o 
   4   3   3      124.36      114.65      4.77 o 
   5   3   3      444.47      435.38      9.75 o 
   6   3   3        0.45        1.18      2.31 o 
   7   3   3       21.54       21.61      5.20 o 
   8   3   3        0.66       -1.13      3.27 o 
   9   3   3       12.42       12.90      6.59 o 
  10   3   3       39.44       39.91      5.34 o 
 -12   4   3        0.30       -4.12      4.12 o 
 -11   4   3        0.53       -2.28      2.59 o 
 -10   4   3        0.91        1.77      1.75 o 
  -9   4   3        1.10        1.46      1.53 o 
  -8   4   3       88.31       80.51      2.97 o 
  -7   4   3       12.30        7.91      1.75 o 
  -6   4   3      333.24      322.58      6.50 o 
  -5   4   3       33.32       31.37      1.54 o 
  -4   4   3      636.40      619.63      7.59 o 
  -3   4   3      744.54      783.68      7.22 o 
  -2   4   3      103.60       91.97      1.85 o 
  -1   4   3      720.26      805.99      9.42 o 
   0   4   3       52.11       70.21      1.84 o 
   1   4   3      167.09      164.41      3.10 o 
   2   4   3        0.26        0.76      1.10 o 
   3   4   3       19.02       16.37      1.80 o 
   4   4   3      157.20      159.69      6.16 o 
   5   4   3      103.00      104.47      5.16 o 
   6   4   3       21.82       22.46      3.83 o 
   7   4   3        5.47        4.29      4.23 o 
   8   4   3        2.82       -0.40      4.26 o 
   9   4   3       11.53        9.87      3.77 o 
  10   4   3       10.06        2.90      3.96 o 
 -12   5   3       15.07        6.80      8.88 o 
 -11   5   3        5.82        8.00      3.15 o 
 -10   5   3        8.46        8.53      2.19 o 
  -9   5   3       44.14       50.98      3.06 o 
  -8   5   3      171.05      171.78      5.08 o 
  -7   5   3      207.19      211.09      4.61 o 
  -6   5   3      411.90      422.39      5.80 o 
  -5   5   3      463.28      456.01      5.81 o 
  -4   5   3      323.36      335.96      4.45 o 
  -3   5   3       21.14       30.01      1.29 o 
  -2   5   3       14.31       18.56      1.01 o 
  -1   5   3        0.45        0.01      0.73 o 
   0   5   3      374.68      326.75      4.57 o 
   1   5   3      111.54      103.66      2.57 o 
   2   5   3      186.94      202.42      4.13 o 
   3   5   3      258.75      253.07      5.39 o 
   4   5   3       11.60        8.60      1.74 o 
   5   5   3       20.59       18.26      2.81 o 
   6   5   3       15.97       15.53     15.96 o 
   7   5   3        0.53        1.02      4.19 o 
   8   5   3        0.16       -3.86      3.86 o 
   9   5   3       13.25       16.76     10.77 o 
  10   5   3       13.26       18.16      4.67 o 
 -12   6   3       42.46       55.17      7.43 o 
 -11   6   3       45.33       38.91      6.85 o 
 -10   6   3       84.56       90.17      4.73 o 
  -9   6   3       23.71       28.28      3.47 o 
  -8   6   3       33.09       43.02      2.89 o 
  -7   6   3        8.46        9.72      1.85 o 
  -6   6   3     2188.37     2150.19     24.56 o 
  -5   6   3      243.56      268.60      4.45 o 
  -4   6   3      110.82       99.08      2.54 o 
  -3   6   3      665.40      626.79      7.03 o 
  -2   6   3     1044.58     1120.41     11.27 o 
  -1   6   3      236.87      209.93      3.30 o 
   0   6   3        9.13        6.65      0.97 o 
   1   6   3     1387.18     1370.81     15.90 o 
   2   6   3      377.98      366.60      5.99 o 
   3   6   3      152.55      152.72      4.36 o 
   4   6   3      460.38      461.37      8.20 o 
   5   6   3      148.58      132.72      6.88 o 
   6   6   3       59.53       65.56      6.91 o 
   7   6   3       33.68       32.48      5.76 o 
   8   6   3        5.03       -0.16      4.30 o 
   9   6   3        4.04        6.38      8.18 o 
 -12   7   3       37.26       37.05      6.79 o 
 -11   7   3       31.08       35.05      4.08 o 
 -10   7   3        5.63        6.49      2.48 o 
  -9   7   3        0.02        0.54      2.23 o 
  -8   7   3        4.90        1.69      1.82 o 
  -7   7   3     1021.30      948.56     14.96 o 
  -6   7   3        7.84        4.35      1.61 o 
  -5   7   3      539.08      521.15      7.90 o 
  -4   7   3      570.66      551.09      8.62 o 
  -3   7   3      103.27      107.67      2.90 o 
  -2   7   3      403.53      395.66      5.13 o 
  -1   7   3      290.12      327.73      4.55 o 
   0   7   3      827.52      831.43      9.69 o 
   1   7   3       99.80       97.59      2.90 o 
   2   7   3      119.36      114.96      3.30 o 
   3   7   3      132.27      132.80      3.79 o 
   4   7   3      218.01      208.21      5.36 o 
   5   7   3       85.87      101.69      5.32 o 
   6   7   3       33.31       34.84      7.98 o 
   7   7   3       44.97       39.43      6.34 o 
   8   7   3        9.27       11.61      5.19 o 
   9   7   3       19.17       11.28      5.80 o 
 -12   8   3        3.74       11.05      5.45 o 
 -11   8   3        3.01        2.69      3.28 o 
 -10   8   3        2.11       -1.44      2.17 o 
  -9   8   3       54.20       57.94      3.87 o 
  -8   8   3      227.92      217.00      7.55 o 
  -7   8   3       23.82       25.66      2.50 o 
  -6   8   3       17.30       24.00      2.17 o 
  -5   8   3       58.25       47.34      2.60 o 
  -4   8   3        0.70        2.60      1.25 o 
  -3   8   3        4.66        3.43      1.16 o 
  -2   8   3       44.21       42.41      2.72 o 
  -1   8   3      600.84      633.50      7.99 o 
   0   8   3        1.63        3.25      1.12 o 
   1   8   3       19.76       17.09      1.57 o 
   2   8   3        0.62       -0.32      1.20 o 
   3   8   3       14.62       15.80      1.87 o 
   4   8   3        6.50        8.21      1.82 o 
   5   8   3       78.66       75.07      3.43 o 
   6   8   3        0.70        3.34      5.59 o 
   7   8   3       18.12       18.54      5.07 o 
   8   8   3        0.07       -2.02      4.58 o 
   9   8   3        0.12       -4.49      5.08 o 
 -12   9   3       61.81       82.38      9.10 o 
 -11   9   3       58.34       62.06      8.04 o 
 -10   9   3        0.01       -1.13      2.26 o 
  -9   9   3       20.66       26.44      3.80 o 
  -8   9   3       65.95       68.10      4.08 o 
  -7   9   3      607.11      603.67      9.82 o 
  -6   9   3      311.39      324.95      6.46 o 
  -5   9   3      494.23      520.07      8.30 o 
  -4   9   3      814.39      834.18     10.28 o 
  -3   9   3        2.87        3.74      1.14 o 
  -2   9   3       66.74       45.28      2.08 o 
  -1   9   3       92.77       97.73      2.88 o 
   0   9   3     1505.70     1526.88     16.56 o 
   1   9   3      335.87      350.75      6.69 o 
   2   9   3       16.46       16.41      2.93 o 
   3   9   3      627.68      621.54      9.42 o 
   4   9   3      213.53      195.44      5.03 o 
   5   9   3       18.10       19.16      2.42 o 
   6   9   3       64.45       73.85      7.54 o 
   7   9   3        1.95       -1.40      3.81 o 
   8   9   3        0.04       -2.89      4.09 o 
   9   9   3       11.59        9.73      5.57 o 
 -11  10   3        9.09        9.17      7.66 o 
 -10  10   3       32.15       36.17      5.34 o 
  -9  10   3        2.17        1.54      2.20 o 
  -8  10   3      137.29      134.19      5.50 o 
  -7  10   3       56.31       58.19      3.39 o 
  -6  10   3      777.47      789.79     11.64 o 
  -5  10   3      667.87      667.12     10.03 o 
  -4  10   3      354.14      365.01      5.95 o 
  -3  10   3       64.91       60.33      2.53 o 
  -2  10   3      985.86     1077.35     13.45 o 
  -1  10   3      796.15      765.41     10.39 o 
   0  10   3       24.69       23.61      1.81 o 
   1  10   3      409.20      406.32      7.54 o 
   2  10   3      469.06      447.53      6.95 o 
   3  10   3      420.54      384.88      7.13 o 
   4  10   3      201.28      209.77      5.32 o 
   5  10   3      214.61      211.24      8.44 o 
   6  10   3       72.24       91.88      8.46 o 
   7  10   3        9.40       10.23      4.93 o 
   8  10   3       50.88       47.14      7.48 o 
   9  10   3       28.63       37.11      7.13 o 
 -11  11   3        9.65        9.13      4.04 o 
 -10  11   3       50.36       55.55      5.01 o 
  -9  11   3       80.88       83.26      7.08 o 
  -8  11   3      122.59      127.79      6.43 o 
  -7  11   3      320.71      310.75      8.00 o 
  -6  11   3      127.28      121.99      4.45 o 
  -5  11   3      359.50      349.86      7.39 o 
  -4  11   3      493.54      481.63      7.81 o 
  -3  11   3       16.24       19.14      1.93 o 
  -2  11   3       65.98       59.27      2.78 o 
  -1  11   3      140.31      155.14      4.09 o 
   0  11   3      683.24      671.21      9.69 o 
   1  11   3      303.49      312.47      6.09 o 
   2  11   3      224.60      236.50      4.96 o 
   3  11   3       75.15       72.88      3.48 o 
   4  11   3        8.29        5.84      2.05 o 
   5  11   3        0.04        3.71      3.10 o 
   6  11   3       26.68        8.90      8.18 o 
   7  11   3       22.61       22.54      5.62 o 
   8  11   3       18.54       26.42      6.59 o 
   9  11   3        9.48        9.78      5.92 o 
 -11  12   3       19.82       18.07      4.46 o 
 -10  12   3       46.50       21.53      4.84 o 
  -9  12   3       19.33       16.01      2.88 o 
  -8  12   3       34.09       35.11      3.36 o 
  -7  12   3      109.25      107.20      5.11 o 
  -6  12   3       30.48       32.57      3.03 o 
  -5  12   3        2.73        2.85      1.91 o 
  -4  12   3      230.64      239.55      7.87 o 
  -3  12   3        9.06       12.27      1.68 o 
  -2  12   3        8.16        6.30      1.59 o 
  -1  12   3       71.50       77.19      3.28 o 
   0  12   3      142.86      145.61      4.18 o 
   1  12   3       20.70       22.29      2.27 o 
   2  12   3        0.02       -1.04      1.72 o 
   3  12   3        8.01        6.13      1.80 o 
   4  12   3       21.15       15.27      2.67 o 
   5  12   3        5.55        3.31      3.83 o 
   6  12   3       37.03       29.84      7.58 o 
   7  12   3        0.89       -3.92      3.92 o 
   8  12   3        4.25        5.15     12.67 o 
 -11  13   3        7.50       13.09      4.46 o 
 -10  13   3        2.75        4.16      3.66 o 
  -9  13   3       34.49       36.34      4.25 o 
  -8  13   3       13.14       14.32      2.78 o 
  -7  13   3      105.51      105.33      5.20 o 
  -6  13   3      434.07      445.52     10.38 o 
  -5  13   3      119.65      125.89      5.08 o 
  -4  13   3      128.17      125.07      4.24 o 
  -3  13   3        4.24        5.56      1.77 o 
  -2  13   3      102.83       98.72      3.76 o 
  -1  13   3        4.47       -0.76      1.87 o 
   0  13   3      365.63      359.17      6.85 o 
   1  13   3      431.34      400.64      7.55 o 
   2  13   3       16.90       16.36      2.35 o 
   3  13   3      322.97      310.69      7.09 o 
   4  13   3        9.52        8.35      2.25 o 
   5  13   3        0.05        2.53      3.04 o 
   6  13   3        0.01        1.22      4.16 o 
   7  13   3       44.14       44.72      7.05 o 
   8  13   3       13.48       19.20      6.19 o 
 -10  14   3       36.09       37.07      5.30 o 
  -9  14   3        7.33        7.53      4.00 o 
  -8  14   3       26.76       26.78      3.39 o 
  -7  14   3       15.77       17.83      4.07 o 
  -6  14   3       82.79       82.64      5.09 o 
  -5  14   3      784.14      741.58     15.93 o 
  -4  14   3      127.06      144.58      4.65 o 
  -3  14   3       50.16       51.32      2.83 o 
  -2  14   3      112.25      104.84      4.04 o 
  -1  14   3       12.95       13.81      2.23 o 
   0  14   3        1.37        3.72      1.75 o 
   1  14   3      475.13      478.73      8.59 o 
   2  14   3      733.42      732.17     12.61 o 
   3  14   3       15.04       14.94      3.95 o 
   4  14   3       14.03       17.49      2.62 o 
   5  14   3        1.41       -1.23      2.64 o 
   6  14   3       45.49       38.30      6.63 o 
   7  14   3        1.77        5.14      4.85 o 
   8  14   3       33.15       53.40     18.35 o 
 -10  15   3        3.87        0.34      3.50 o 
  -9  15   3       43.90       39.98      5.27 o 
  -8  15   3        2.03       -0.22      2.79 o 
  -7  15   3        6.90        4.99      2.76 o 
  -6  15   3       40.73       42.41      4.18 o 
  -5  15   3      131.57      145.32      6.85 o 
  -4  15   3      417.34      390.96      8.49 o 
  -3  15   3        0.22       -1.71      1.71 o 
  -2  15   3       61.22       65.13      3.49 o 
  -1  15   3      160.02      147.64      6.46 o 
   0  15   3        6.53        3.64      2.13 o 
   1  15   3       98.04      103.89      4.85 o 
   2  15   3       67.86       77.08      6.31 o 
   3  15   3       99.05      103.18      6.22 o 
   4  15   3       24.32       27.28      3.59 o 
   5  15   3       10.90       15.69      3.95 o 
   6  15   3       14.32       24.75      6.06 o 
   7  15   3        0.03       -1.40      8.78 o 
 -10  16   3        8.96       12.19      4.05 o 
  -9  16   3        1.09        4.75      3.74 o 
  -8  16   3       11.48       17.12      3.99 o 
  -7  16   3        5.96       10.17      3.11 o 
  -6  16   3       30.74       30.79      5.26 o 
  -5  16   3        0.01       -2.35      2.35 o 
  -4  16   3        0.18        3.66      2.23 o 
  -3  16   3        5.89        4.04      2.02 o 
  -2  16   3       24.20       21.20      2.73 o 
  -1  16   3        0.42       -0.56      2.11 o 
   0  16   3        0.19       -1.52      1.86 o 
   1  16   3       44.09       38.59      3.81 o 
   2  16   3       23.10       18.95      3.26 o 
   3  16   3       20.44       25.25      3.69 o 
   4  16   3       15.45       21.35      4.26 o 
   5  16   3        3.68        3.82      3.67 o 
   6  16   3        0.13       -1.30      4.37 o 
   7  16   3       12.00       10.48      5.56 o 
  -9  17   3       12.26       19.96      4.61 o 
  -8  17   3       47.25       52.13      7.30 o 
  -7  17   3        2.78       -3.03      3.03 o 
  -6  17   3       42.60       49.02      4.56 o 
  -5  17   3       70.51       60.54      4.87 o 
  -4  17   3        7.72        6.80      2.41 o 
  -3  17   3        5.34        8.38      2.49 o 
  -2  17   3       22.54       32.10      3.66 o 
  -1  17   3       84.33       77.63      5.75 o 
   0  17   3       14.05        7.23      2.77 o 
   1  17   3        0.91        5.14      2.67 o 
   2  17   3      198.00      190.15      7.18 o 
   3  17   3       77.01       70.37      6.28 o 
   4  17   3       13.93       11.58      3.87 o 
   5  17   3       18.97       22.23      7.18 o 
   6  17   3        0.96       -0.86      4.58 o 
  -8  18   3       50.98       73.53     10.67 o 
  -7  18   3       26.21       37.88      6.36 o 
  -6  18   3       21.55       21.41      4.26 o 
  -5  18   3      103.58      109.14      6.32 o 
  -4  18   3       25.94       25.15      3.28 o 
  -3  18   3       70.73       70.07      4.51 o 
  -2  18   3       99.53       92.44      8.74 o 
  -1  18   3        5.98        8.70      3.17 o 
   0  18   3       15.58       19.93      3.95 o 
   1  18   3       67.82       71.36      5.20 o 
   2  18   3       71.64       69.18      6.31 o 
   3  18   3       22.00       21.26      4.34 o 
   4  18   3       88.77       75.29      8.32 o 
   5  18   3       56.50       60.02      7.96 o 
   6  18   3        1.42       -1.31      4.71 o 
  -8  19   3        1.44       -0.80      4.65 o 
  -7  19   3       27.75       32.02      6.20 o 
  -6  19   3        8.81        5.07      3.60 o 
  -5  19   3        8.04       17.18      4.10 o 
  -4  19   3       49.67       47.24      8.41 o 
  -3  19   3        0.67        2.14      2.66 o 
  -2  19   3       42.22       49.03      4.45 o 
  -1  19   3        9.39        1.59      3.10 o 
   0  19   3       32.15       27.66      4.45 o 
   1  19   3       54.18       63.45      8.56 o 
   2  19   3        5.72        4.06      3.34 o 
   3  19   3       33.02       33.42      8.48 o 
   4  19   3        2.36       -0.03      4.37 o 
   5  19   3        3.32        1.38      4.60 o 
  -7  20   3        0.07        3.29      4.66 o 
  -6  20   3        1.94       -3.29      3.95 o 
  -5  20   3        0.70       -3.67      3.67 o 
  -4  20   3       39.07       37.20      5.22 o 
  -3  20   3       19.97       24.28      4.43 o 
  -2  20   3       25.70       20.93      4.14 o 
  -1  20   3       43.72       46.69      6.42 o 
   0  20   3        6.85        1.00      3.95 o 
   1  20   3        0.84        3.24      3.33 o 
   2  20   3        8.55       15.87      5.29 o 
   3  20   3        0.31       -0.25      4.06 o 
   4  20   3        0.46        0.70      4.79 o 
  -6  21   3        5.95        2.55      4.72 o 
  -5  21   3       12.41       10.12      5.34 o 
  -4  21   3       16.11       18.89      7.88 o 
  -3  21   3        5.83        2.09      4.37 o 
  -2  21   3       19.21        5.52      7.78 o 
  -1  21   3       34.15       33.03      6.07 o 
   0  21   3       45.92       75.81     11.57 o 
   1  21   3        8.25        6.76      4.79 o 
   2  21   3       39.22       39.51      6.77 o 
   3  21   3       24.67       22.05      5.92 o 
   4  21   3        2.72        4.25      4.74 o 
  -5  22   3       25.30       25.35      6.42 o 
  -4  22   3        0.01       -7.97      8.58 o 
  -3  22   3       19.93       24.72     11.37 o 
  -2  22   3       12.25       24.14      8.18 o 
  -1  22   3      115.21      124.09     13.97 o 
   0  22   3        8.59        9.58      6.98 o 
   1  22   3       21.37       14.86      5.42 o 
   2  22   3       36.60       46.37      7.33 o 
   3  22   3        0.26        3.89      4.94 o 
  -4  23   3        4.94        6.38      5.31 o 
  -3  23   3       27.21       19.30      6.06 o 
  -2  23   3       85.96       93.17     13.17 o 
  -1  23   3        1.09        9.58      7.18 o 
   0  23   3       22.72       39.30      9.78 o 
   1  23   3        0.27       -2.99      6.78 o 
 -12   0   4       27.97       24.40      5.89 o 
 -11   0   4       17.34       12.12      4.71 o 
 -10   0   4       18.15       20.99      3.86 o 
  -9   0   4       36.48       37.16      7.63 o 
  -8   0   4      230.99      231.36      9.44 o 
  -7   0   4       45.01       38.28      5.21 o 
  -6   0   4      148.23      139.26      5.25 o 
  -5   0   4        2.03       -1.16      1.52 o 
  -4   0   4       12.42       14.38      2.07 o 
  -3   0   4       59.91       67.23      2.33 o 
  -2   0   4      658.14      733.28     16.63 o 
  -1   0   4        2.77        2.85      1.06 o 
   0   0   4       15.96        8.25      1.68 o 
   1   0   4        7.76        8.90      1.58 o 
   2   0   4       25.22       20.60      2.55 o 
   3   0   4      346.56      330.61      8.69 o 
   4   0   4      212.77      219.99      7.56 o 
   5   0   4        8.86       11.22      3.24 o 
   6   0   4       75.66       64.11      7.14 o 
   7   0   4       13.59       10.46      4.55 o 
   8   0   4       71.64       84.53      8.86 o 
   9   0   4        7.83        2.26      8.58 o 
 -12   1   4        3.77        2.48      3.12 o 
 -11   1   4       43.36       42.75      4.41 o 
 -10   1   4        0.40        2.46      2.07 o 
  -9   1   4        0.09       -0.76      1.72 o 
  -8   1   4       78.37       73.30      3.87 o 
  -7   1   4       22.86       25.03      2.22 o 
  -6   1   4        9.63        8.91      1.69 o 
  -5   1   4      180.41      176.52      4.22 o 
  -4   1   4       94.82       85.82      2.42 o 
  -3   1   4        0.32        0.54      0.59 o 
  -2   1   4      500.18      491.60     10.54 o 
  -1   1   4        9.62        7.11      1.35 o 
   0   1   4       42.13       47.03      2.69 o 
   1   1   4        1.62        1.89      0.92 o 
   2   1   4      155.27      155.13      3.93 o 
   3   1   4      225.54      212.54      5.20 o 
   4   1   4        1.50        1.29      1.84 o 
   5   1   4       66.90       77.10      4.15 o 
   6   1   4       77.06       80.95      5.54 o 
   7   1   4        0.04       -0.15      2.83 o 
   8   1   4        0.05        0.52      3.29 o 
   9   1   4        4.66       -3.47      3.47 o 
 -12   2   4        1.80        4.59      3.16 o 
 -11   2   4        0.00        2.80      2.75 o 
 -10   2   4       41.28       38.63      3.24 o 
  -9   2   4       11.77        6.99      2.00 o 
  -8   2   4        8.92        6.29      1.93 o 
  -7   2   4        1.53       -1.21      1.43 o 
  -6   2   4        7.14        8.47      1.55 o 
  -5   2   4      297.40      297.62      5.22 o 
  -4   2   4       96.23      103.51      2.62 o 
  -3   2   4       81.44       88.04      2.05 o 
  -2   2   4       80.95       87.82      2.43 o 
  -1   2   4       47.48       49.55      1.86 o 
   0   2   4      104.90      110.09      3.28 o 
   1   2   4        4.04        2.12      1.02 o 
   2   2   4      229.27      231.33      4.83 o 
   3   2   4        7.88        6.79      1.91 o 
   4   2   4      163.26      157.14      4.93 o 
   5   2   4       74.96       74.32      4.60 o 
   6   2   4       47.28       40.11      5.38 o 
   7   2   4        4.99        6.43      3.16 o 
   8   2   4        0.22       -0.81      3.36 o 
   9   2   4        1.44        1.69      3.47 o 
 -12   3   4        5.24        8.76      3.31 o 
 -11   3   4       19.39       27.39      3.81 o 
 -10   3   4       11.89        6.95      2.59 o 
  -9   3   4        8.88       12.90      2.23 o 
  -8   3   4        0.01        0.04      1.69 o 
  -7   3   4      154.67      151.46      4.35 o 
  -6   3   4       89.60       77.52      3.14 o 
  -5   3   4      293.05      284.80      5.11 o 
  -4   3   4       15.06       15.54      1.17 o 
  -3   3   4       28.40       30.60      2.28 o 
  -2   3   4       32.12       29.25      1.18 o 
  -1   3   4        8.75        6.05      0.94 o 
   0   3   4      109.82      103.16      2.18 o 
   1   3   4      142.02      138.17      5.02 o 
   2   3   4      256.63      246.33      5.33 o 
   3   3   4       95.06       88.78      4.35 o 
   4   3   4        6.47        5.05      1.98 o 
   5   3   4        0.02       -0.68      1.97 o 
   6   3   4        0.50       -0.23      2.95 o 
   7   3   4        0.94       -1.84      2.79 o 
   8   3   4        1.80       -3.23      3.28 o 
   9   3   4       12.57        6.29      3.93 o 
 -12   4   4        2.80        2.36      3.59 o 
 -11   4   4       11.75       11.70      3.16 o 
 -10   4   4       86.99       98.27      5.14 o 
  -9   4   4        2.32        1.30      1.90 o 
  -8   4   4      214.99      204.22      5.38 o 
  -7   4   4      134.22      135.62      3.55 o 
  -6   4   4      647.58      633.92      9.37 o 
  -5   4   4      247.93      233.74      4.12 o 
  -4   4   4      125.79      128.82      2.81 o 
  -3   4   4       56.48       51.93      1.78 o 
  -2   4   4       26.02       24.27      1.57 o 
  -1   4   4      250.06      246.55      4.03 o 
   0   4   4       40.57       40.89      1.99 o 
   1   4   4      429.52      397.70      5.61 o 
   2   4   4       78.74       78.46      3.31 o 
   3   4   4       75.07       70.44      3.36 o 
   4   4   4        1.32       -2.07      2.07 o 
   5   4   4       51.86       45.34      3.95 o 
   6   4   4       42.91       60.57     12.67 o 
   7   4   4        1.69        0.90      3.24 o 
   8   4   4       42.09       54.49      6.48 o 
 -12   5   4       23.43       23.85      5.85 o 
 -11   5   4       28.69       27.77      4.52 o 
 -10   5   4        0.06       -1.27      2.67 o 
  -9   5   4      134.11      127.53      4.98 o 
  -8   5   4      199.08      182.57      4.49 o 
  -7   5   4      101.10      103.05      3.85 o 
  -6   5   4       99.82      106.91      5.41 o 
  -5   5   4      246.79      243.14      4.89 o 
  -4   5   4      127.93      123.35      2.81 o 
  -3   5   4      174.52      185.56      4.74 o 
  -2   5   4      729.14      723.60      7.69 o 
  -1   5   4      388.30      384.49      5.14 o 
   0   5   4      429.55      428.06      7.00 o 
   1   5   4      451.21      434.05      6.10 o 
   2   5   4      346.66      336.37      6.80 o 
   3   5   4       42.04       52.20      3.06 o 
   4   5   4       15.03       14.45      2.59 o 
   5   5   4       91.38      109.30      5.58 o 
   6   5   4       20.49       23.47      5.28 o 
   7   5   4       23.17       21.61      5.56 o 
   8   5   4        3.07        0.58      3.72 o 
 -12   6   4        0.60       -3.13      4.06 o 
 -11   6   4        8.97       14.69      4.39 o 
 -10   6   4       18.45       16.87      3.62 o 
  -9   6   4        8.84        9.87      2.60 o 
  -8   6   4       14.59       16.73      2.18 o 
  -7   6   4       39.17       38.09      2.49 o 
  -6   6   4       12.03       13.97      2.04 o 
  -5   6   4      141.08      125.27      6.00 o 
  -4   6   4       21.28       22.09      1.40 o 
  -3   6   4       11.23       13.84      1.42 o 
  -2   6   4       17.97       20.84      1.39 o 
  -1   6   4        0.40        1.64      0.85 o 
   0   6   4      122.31      121.60      2.86 o 
   1   6   4      106.09      101.55      2.93 o 
   2   6   4       34.07       31.89      2.31 o 
   3   6   4      145.40      146.73      6.29 o 
   4   6   4       20.78       19.26      2.29 o 
   5   6   4        2.56        1.37      3.10 o 
   6   6   4        1.44        9.20      4.65 o 
   7   6   4        1.25       10.61      7.88 o 
   8   6   4        0.09        2.42      4.79 o 
 -12   7   4       17.28       25.56     14.46 o 
 -11   7   4        5.36        7.24      3.80 o 
 -10   7   4        6.37        5.71      3.71 o 
  -9   7   4      277.38      297.37      8.73 o 
  -8   7   4       12.25       16.99      2.20 o 
  -7   7   4      384.81      383.40      7.06 o 
  -6   7   4        0.54        2.96      1.53 o 
  -5   7   4      215.88      206.94      4.34 o 
  -4   7   4       18.18       23.45      1.61 o 
  -3   7   4        1.19        0.70      0.92 o 
  -2   7   4      103.93      100.14      2.52 o 
  -1   7   4      103.29      119.03      2.90 o 
   0   7   4      383.15      371.17      6.32 o 
   1   7   4       43.50       51.63      2.74 o 
   2   7   4      445.73      424.11      7.18 o 
   3   7   4       28.48       18.69      2.31 o 
   4   7   4        0.37        1.23      1.75 o 
   5   7   4        2.89        0.36      2.71 o 
   6   7   4       68.12       59.54      7.21 o 
   7   7   4       37.90       39.13      6.63 o 
   8   7   4        0.56        7.54      5.29 o 
 -11   8   4       42.49       47.43      6.33 o 
 -10   8   4       75.28       89.22      5.80 o 
  -9   8   4        2.52       -1.05      2.49 o 
  -8   8   4      279.41      281.67      6.38 o 
  -7   8   4      352.86      340.09      7.10 o 
  -6   8   4     1147.36     1158.67     14.98 o 
  -5   8   4      298.36      288.25      8.56 o 
  -4   8   4      723.72      743.50     10.09 o 
  -3   8   4      817.07      792.14      8.98 o 
  -2   8   4       16.61       19.68      1.49 o 
  -1   8   4      479.99      458.48      6.51 o 
   0   8   4       70.61       84.20      2.80 o 
   1   8   4     1168.34     1129.56     14.25 o 
   2   8   4       25.55       24.42      2.26 o 
   3   8   4      217.48      232.99      5.61 o 
   4   8   4       50.26       60.63      3.97 o 
   5   8   4        0.19       -1.07      3.73 o 
   6   8   4      129.17      158.93     11.87 o 
   7   8   4        3.57        7.83      7.08 o 
   8   8   4       25.77       35.52      6.90 o 
 -11   9   4       42.15       45.28      5.71 o 
 -10   9   4        7.07        7.90      3.69 o 
  -9   9   4      127.17      122.95      6.36 o 
  -8   9   4        7.34        4.13      2.01 o 
  -7   9   4      208.59      225.54      5.56 o 
  -6   9   4       35.74       34.25      2.66 o 
  -5   9   4      609.92      591.38     10.16 o 
  -4   9   4      222.99      228.06      4.86 o 
  -3   9   4       31.83       34.07      2.01 o 
  -2   9   4       19.81       14.16      1.54 o 
  -1   9   4      237.16      226.67      5.36 o 
   0   9   4      722.04      722.64      9.33 o 
   1   9   4       19.08       25.35      2.07 o 
   2   9   4      424.99      428.59      7.54 o 
   3   9   4       90.45      101.50      4.06 o 
   4   9   4        7.49        7.21      2.12 o 
   5   9   4        3.89       -1.30      5.49 o 
   6   9   4        6.17        5.42      4.46 o 
   7   9   4       25.44       28.94      6.35 o 
   8   9   4        0.03       -0.70      4.83 o 
 -11  10   4        0.81        1.26      4.57 o 
 -10  10   4        1.61        1.34      3.02 o 
  -9  10   4       49.90       39.13      4.23 o 
  -8  10   4       36.70       37.89      3.29 o 
  -7  10   4        1.00        2.33      1.89 o 
  -6  10   4       34.72       38.72      2.76 o 
  -5  10   4       56.74       55.37      3.43 o 
  -4  10   4       39.45       40.86      2.55 o 
  -3  10   4       41.24       41.11      2.30 o 
  -2  10   4       17.85       16.26      1.71 o 
  -1  10   4       72.78       61.85      2.90 o 
   0  10   4       78.09       85.93      3.18 o 
   1  10   4       28.82       24.17      2.10 o 
   2  10   4       26.74       25.83      2.74 o 
   3  10   4       42.49       47.38      3.17 o 
   4  10   4        3.77        2.67      2.42 o 
   5  10   4        0.69       -3.38      6.68 o 
   6  10   4        2.73        4.16      4.46 o 
   7  10   4        5.77        4.22      5.59 o 
 -11  11   4       68.75       61.52      7.78 o 
 -10  11   4       46.29       44.99      6.48 o 
  -9  11   4       60.38       66.84      6.33 o 
  -8  11   4        1.87        2.98      2.19 o 
  -7  11   4      240.16      239.82      6.11 o 
  -6  11   4        1.12        0.95      1.75 o 
  -5  11   4      352.89      365.52      7.87 o 
  -4  11   4      667.34      632.55      9.67 o 
  -3  11   4      200.29      192.61      4.38 o 
  -2  11   4        6.93        2.63      1.48 o 
  -1  11   4       18.98       18.06      1.97 o 
   0  11   4      296.68      285.57      5.44 o 
   1  11   4       46.27       46.43      2.68 o 
   2  11   4      322.96      301.50      5.93 o 
   3  11   4        0.36       -1.33      1.69 o 
   4  11   4        1.16        2.68      3.02 o 
   5  11   4       41.96       54.85      6.84 o 
   6  11   4        3.67        7.31      4.74 o 
   7  11   4       23.86       34.43      8.18 o 
 -10  12   4       36.53       49.78      5.61 o 
  -9  12   4        0.47       -1.31      2.58 o 
  -8  12   4      118.66      122.98      5.58 o 
  -7  12   4       42.23       47.07      3.79 o 
  -6  12   4      706.77      701.80     11.14 o 
  -5  12   4       32.48       33.43      3.02 o 
  -4  12   4      231.85      238.55      8.22 o 
  -3  12   4      833.31      829.16     10.95 o 
  -2  12   4       37.97       29.56      2.27 o 
  -1  12   4      179.62      177.49      5.64 o 
   0  12   4       10.77       12.07      1.87 o 
   1  12   4      762.92      773.34     10.67 o 
   2  12   4       16.86       12.90      2.04 o 
   3  12   4       41.47       37.90      2.92 o 
   4  12   4      231.36      245.95      9.26 o 
   5  12   4       15.53       10.57     12.97 o 
   6  12   4       11.49       14.50      5.25 o 
   7  12   4        0.03       -1.36      5.99 o 
 -10  13   4       42.47       38.11      6.75 o 
  -9  13   4       67.52       72.94      4.83 o 
  -8  13   4       74.10       74.09      4.64 o 
  -7  13   4      133.87      144.73      5.95 o 
  -6  13   4        3.31        6.44      2.28 o 
  -5  13   4       24.81       24.94      3.39 o 
  -4  13   4        9.63       14.33      2.44 o 
  -3  13   4       70.38       82.68      3.44 o 
  -2  13   4       87.19       90.60      3.55 o 
  -1  13   4       55.42       52.37      3.07 o 
   0  13   4      108.03      110.82      5.07 o 
   1  13   4      101.48      109.51      4.04 o 
   2  13   4       93.61       89.44      4.05 o 
   3  13   4       91.26      100.17      4.76 o 
   4  13   4        0.11       -0.78      2.62 o 
   5  13   4        0.02        4.09      3.69 o 
   6  13   4        8.17        1.89      4.65 o 
   7  13   4        2.66        3.12      5.32 o 
 -10  14   4        9.20        1.70      4.51 o 
  -9  14   4       30.25       31.33      3.76 o 
  -8  14   4       13.50       19.02      3.17 o 
  -7  14   4        0.00       -0.59      2.49 o 
  -6  14   4       13.03       11.52      3.13 o 
  -5  14   4       48.63       37.12      4.35 o 
  -4  14   4       38.53       41.05      3.00 o 
  -3  14   4       17.31       20.24      2.20 o 
  -2  14   4        1.26       -1.49      1.49 o 
  -1  14   4        0.02        1.96      1.72 o 
   0  14   4       13.68       16.36      2.33 o 
   1  14   4        9.54       11.70      2.24 o 
   2  14   4        5.20        6.48      2.06 o 
   3  14   4        3.67        1.18      2.23 o 
   4  14   4        4.62        3.95      2.84 o 
   5  14   4        2.42        1.26      2.94 o 
   6  14   4       15.08       19.00      5.85 o 
  -9  15   4        0.18        0.48      2.83 o 
  -8  15   4        2.15        3.40      2.56 o 
  -7  15   4      139.08      138.62      6.20 o 
  -6  15   4        1.14        2.27      2.23 o 
  -5  15   4       19.69       27.96      3.46 o 
  -4  15   4       95.59       85.84      4.53 o 
  -3  15   4        0.13       -1.72      1.72 o 
  -2  15   4      170.54      174.45      5.20 o 
  -1  15   4      137.38      136.45      6.38 o 
   0  15   4        4.27        2.80      2.14 o 
   1  15   4       62.84       66.14      3.75 o 
   2  15   4       74.75       61.24      4.08 o 
   3  15   4       69.90       57.45      4.12 o 
   4  15   4        1.57        5.13      2.93 o 
   5  15   4       29.47       38.32      5.18 o 
   6  15   4       18.80       24.47      6.22 o 
  -9  16   4        3.25        2.87      3.12 o 
  -8  16   4       81.00       82.54      6.54 o 
  -7  16   4       17.31       19.20      4.05 o 
  -6  16   4       79.90       84.35      4.94 o 
  -5  16   4        2.16        2.82      2.49 o 
  -4  16   4        1.67        2.75      2.23 o 
  -3  16   4       20.04       15.65      2.46 o 
  -2  16   4        0.88        1.95      2.18 o 
  -1  16   4      201.29      212.97      6.43 o 
   0  16   4       13.83        9.73      3.10 o 
   1  16   4      105.46      102.48      5.09 o 
   2  16   4       25.80       30.20      3.70 o 
   3  16   4        1.32       -2.19      2.19 o 
   4  16   4       25.62       36.39      5.15 o 
   5  16   4        0.58        2.44      3.79 o 
  -8  17   4        0.32        0.86      3.07 o 
  -7  17   4       18.42       24.75      3.49 o 
  -6  17   4        0.08       -2.29      2.29 o 
  -5  17   4       13.75        8.40      2.94 o 
  -4  17   4       21.29       24.82      3.20 o 
  -3  17   4        2.61        2.13      2.27 o 
  -2  17   4        0.14       -0.52      2.31 o 
  -1  17   4        0.01       -0.91      2.31 o 
   0  17   4       43.51       51.49      4.36 o 
   1  17   4        0.46        1.87      2.31 o 
   2  17   4        2.00        0.82      2.31 o 
   3  17   4        1.40        1.95      2.41 o 
   4  17   4        0.71        2.41      3.55 o 
   5  17   4        8.20       10.84      5.42 o 
  -8  18   4        1.73        1.06      3.11 o 
  -7  18   4        8.89       12.37      3.60 o 
  -6  18   4        0.88        1.87      2.52 o 
  -5  18   4        1.13       -2.68      2.68 o 
  -4  18   4        5.25        3.82      2.81 o 
  -3  18   4        8.22        0.58      2.63 o 
  -2  18   4        5.07        3.86      3.03 o 
  -1  18   4        0.08       -0.35      2.90 o 
   0  18   4        7.71        3.98      2.80 o 
   1  18   4        0.20       -0.43      2.28 o 
   2  18   4        0.13        2.69      2.47 o 
   3  18   4        0.16       -0.08      3.39 o 
   4  18   4        0.51        4.88      3.90 o 
  -7  19   4       42.85       43.98      4.91 o 
  -6  19   4        0.00       -0.52      3.10 o 
  -5  19   4       26.30       34.27      4.97 o 
  -4  19   4        1.38        0.83      2.65 o 
  -3  19   4        6.70        2.57      3.57 o 
  -2  19   4       34.30       41.23      4.97 o 
  -1  19   4        0.35       -3.88      3.88 o 
   0  19   4       40.45       38.23      4.95 o 
   1  19   4        0.58        3.29      2.56 o 
   2  19   4        2.95        1.42      3.42 o 
   3  19   4        9.53       18.22      4.52 o 
  -6  20   4       25.68       30.31      4.56 o 
  -5  20   4        6.80       10.16      4.99 o 
  -4  20   4       11.17       17.15      4.20 o 
  -3  20   4        0.17        0.76      3.42 o 
  -2  20   4       15.75       23.75      5.36 o 
  -1  20   4       33.54       43.06      6.41 o 
   0  20   4        0.03       -2.57      3.80 o 
   1  20   4       18.08       22.85      4.55 o 
   2  20   4        0.47       -2.09      2.88 o 
  -5  21   4       35.60       41.90      6.98 o 
  -4  21   4       56.55       82.23      7.06 o 
  -3  21   4       10.83       10.91      6.08 o 
  -2  21   4        1.18        2.76      4.37 o 
  -1  21   4        8.76       11.38      7.78 o 
   0  21   4        6.50        7.58      4.80 o 
   1  21   4        0.03        1.96     10.07 o 
  -2  22   4       34.35       34.73      6.42 o 
  -1  22   4        0.67       -0.80      6.18 o 
 -12   1   5       46.19       44.57      5.44 o 
 -11   1   5        2.48        3.23      2.97 o 
 -10   1   5       11.51       14.99      2.79 o 
  -9   1   5        9.95        8.37      2.45 o 
  -8   1   5      136.75      140.03      6.30 o 
  -7   1   5       98.95       90.77      4.45 o 
  -6   1   5       40.05       45.23      2.60 o 
  -5   1   5        4.68        4.66      1.32 o 
  -4   1   5       19.36       15.97      1.37 o 
  -3   1   5       12.13       13.46      2.01 o 
  -2   1   5       26.04       30.48      2.62 o 
  -1   1   5       89.10       86.20      2.64 o 
   0   1   5       11.61       12.09      1.55 o 
   1   1   5        1.02       -1.12      2.63 o 
   2   1   5        0.18       -0.67      1.29 o 
   3   1   5       73.15       59.37      3.07 o 
   4   1   5       37.78       37.74      2.88 o 
   5   1   5       26.55       26.31      2.93 o 
   6   1   5        0.54       -0.25      2.77 o 
   7   1   5        1.34        1.49      3.15 o 
 -11   2   5       58.01       69.30      5.26 o 
 -10   2   5       11.31        3.65      2.46 o 
  -9   2   5        3.98       -0.59      2.02 o 
  -8   2   5        8.29        9.72      2.21 o 
  -7   2   5      140.74      120.60      4.46 o 
  -6   2   5        5.97        4.25      1.60 o 
  -5   2   5       77.01       74.33      2.88 o 
  -4   2   5      390.32      371.75      5.42 o 
  -3   2   5        4.78        3.58      1.01 o 
  -2   2   5      379.14      375.55      9.05 o 
  -1   2   5      288.42      287.59      7.61 o 
   0   2   5       58.12       46.44      4.87 o 
   1   2   5       12.68        9.35      2.02 o 
   2   2   5        1.90       -0.07      1.39 o 
   3   2   5      107.30      106.42      4.05 o 
   4   2   5       34.69       37.10      2.88 o 
   5   2   5        5.51        6.58      2.30 o 
   6   2   5       34.46       44.86      4.53 o 
   7   2   5        1.15        2.48      3.24 o 
 -11   3   5       14.09       10.21      4.04 o 
 -10   3   5       40.17       36.59      3.57 o 
  -9   3   5        8.66        6.62      2.68 o 
  -8   3   5       43.31       45.37      3.30 o 
  -7   3   5      208.74      203.83      5.97 o 
  -6   3   5       11.30       13.92      1.92 o 
  -5   3   5      116.75      123.99      5.34 o 
  -4   3   5      466.35      451.76      7.33 o 
  -3   3   5       53.83       47.42      2.25 o 
  -2   3   5        0.02        0.81      1.21 o 
  -1   3   5       68.84       64.39      2.81 o 
   0   3   5      104.08      111.05      3.96 o 
   1   3   5      229.63      225.75      4.85 o 
   2   3   5       86.87       96.43      3.28 o 
   3   3   5       31.98       39.00      2.86 o 
   4   3   5        3.05       -1.05      1.92 o 
   5   3   5        5.12        8.49      2.53 o 
   6   3   5        0.16        3.76      3.06 o 
   7   3   5        0.01       -3.12      3.12 o 
 -11   4   5        4.76        7.06      3.20 o 
 -10   4   5        4.77        6.36      3.03 o 
  -9   4   5      128.56      122.83      5.24 o 
  -8   4   5      103.74      103.08      4.63 o 
  -7   4   5        4.18        2.05      1.84 o 
  -6   4   5       47.79       36.09      2.58 o 
  -5   4   5       13.20       14.11      1.79 o 
  -4   4   5       11.26       10.82      1.53 o 
  -3   4   5        7.43        8.18      1.30 o 
  -2   4   5       15.17       14.09      1.20 o 
  -1   4   5        3.39        2.76      1.13 o 
   0   4   5       12.71       13.93      1.96 o 
   1   4   5      180.27      175.12      4.49 o 
   2   4   5       41.49       39.30      2.39 o 
   3   4   5      104.31      100.02      6.61 o 
   4   4   5        4.27        2.65      2.09 o 
   5   4   5       19.17       10.79      2.96 o 
   6   4   5       14.28       18.05      4.14 o 
   7   4   5        1.61        3.39      3.40 o 
 -11   5   5        7.33        4.43      4.24 o 
 -10   5   5       58.37       65.42      5.09 o 
  -9   5   5       22.73       24.33      2.98 o 
  -8   5   5       67.72       63.40      4.78 o 
  -7   5   5       25.42       26.57      2.65 o 
  -6   5   5      125.89      123.08      4.37 o 
  -5   5   5      109.48      100.90      3.90 o 
  -4   5   5       14.18       13.07      1.80 o 
  -3   5   5      591.28      584.35      8.59 o 
  -2   5   5      223.25      208.32      3.86 o 
  -1   5   5       59.76       53.38      2.21 o 
   0   5   5       10.04       12.03      1.77 o 
   1   5   5      159.12      155.75      5.28 o 
   2   5   5      129.17      120.09      4.14 o 
   3   5   5       19.77       23.00      2.33 o 
   4   5   5       35.92       44.77      4.76 o 
   5   5   5       29.16       31.65      3.71 o 
   6   5   5        5.69       11.08      3.79 o 
   7   5   5        0.40        1.63      3.85 o 
 -11   6   5       79.70       78.22      6.61 o 
 -10   6   5      136.87      150.90      8.17 o 
  -9   6   5       75.81       81.93      5.01 o 
  -8   6   5        7.13        8.09      2.43 o 
  -7   6   5      204.90      178.55      5.91 o 
  -6   6   5      445.27      448.36     11.84 o 
  -5   6   5       41.40       38.30      2.78 o 
  -4   6   5      339.06      329.80      6.94 o 
  -3   6   5      248.66      240.95      4.95 o 
  -2   6   5       29.12       29.10      2.26 o 
  -1   6   5      107.91      112.47      3.20 o 
   0   6   5      503.79      458.16      7.18 o 
   1   6   5      548.20      522.04      9.21 o 
   2   6   5       30.81       33.90      2.63 o 
   3   6   5       42.72       44.26      3.57 o 
   4   6   5       54.56       68.08      5.86 o 
   5   6   5        1.12        1.15      6.28 o 
   6   6   5        7.03       12.57      6.30 o 
   7   6   5       12.22        6.13      4.10 o 
 -11   7   5       22.35       21.43      4.50 o 
 -10   7   5       65.39       61.62      7.38 o 
  -9   7   5       42.02       47.93      4.17 o 
  -8   7   5       12.60       15.51      2.74 o 
  -7   7   5       88.20       90.37      4.69 o 
  -6   7   5       28.32       22.91      2.75 o 
  -5   7   5      495.32      486.20      9.58 o 
  -4   7   5      352.78      339.78      6.26 o 
  -3   7   5       11.98       13.27      1.57 o 
  -2   7   5       24.59       24.41      1.84 o 
  -1   7   5        0.06       -0.79      1.29 o 
   0   7   5      291.25      291.20      5.64 o 
   1   7   5       67.21       65.06      2.86 o 
   2   7   5       22.25       25.94      2.53 o 
   3   7   5       20.34       29.81      2.81 o 
   4   7   5       15.03       17.82      4.00 o 
   5   7   5        9.92       13.04      4.84 o 
   6   7   5       13.54       13.21      6.68 o 
 -11   8   5        3.03       -2.57      3.63 o 
 -10   8   5       17.19       13.30      4.02 o 
  -9   8   5        6.42        7.66      3.46 o 
  -8   8   5        4.87        1.36      2.27 o 
  -7   8   5        8.44       10.34      2.45 o 
  -6   8   5       38.53       30.87      2.99 o 
  -5   8   5       85.86       87.62      4.31 o 
  -4   8   5       60.56       55.16      2.84 o 
  -3   8   5       31.44       29.06      2.05 o 
  -2   8   5       58.96       58.18      2.66 o 
  -1   8   5       52.99       51.00      2.66 o 
   0   8   5       52.26       50.38      2.74 o 
   1   8   5        3.35        1.20      1.46 o 
   2   8   5       11.63       11.91      1.98 o 
   3   8   5        0.23        1.15      2.51 o 
   4   8   5        6.90        5.66      3.28 o 
   5   8   5        2.73        2.49      4.35 o 
   6   8   5        0.53       -4.02      4.89 o 
 -10   9   5       48.17       55.99      5.71 o 
  -9   9   5       31.27       39.80      4.76 o 
  -8   9   5        0.10       -1.60      2.18 o 
  -7   9   5        0.31       -0.57      2.91 o 
  -6   9   5       60.53       55.05      3.76 o 
  -5   9   5      328.66      331.00      8.05 o 
  -4   9   5      253.75      258.43      5.88 o 
  -3   9   5      163.39      164.93      4.16 o 
  -2   9   5      103.16      106.54      3.58 o 
  -1   9   5       48.93       47.52      2.72 o 
   0   9   5      145.38      136.77      4.09 o 
   1   9   5       27.04       23.51      2.16 o 
   2   9   5       94.28       90.34      3.80 o 
   3   9   5      114.53      136.03      5.20 o 
   4   9   5        5.26        1.43      3.08 o 
   5   9   5       14.73       25.01      5.70 o 
   6   9   5       18.20       22.12      5.93 o 
 -10  10   5      144.13      159.76     10.97 o 
  -9  10   5      158.59      155.19      8.11 o 
  -8  10   5      169.29      184.77      7.72 o 
  -7  10   5        0.01       -1.16      2.13 o 
  -6  10   5       83.67       82.71      4.60 o 
  -5  10   5        7.53        6.09      2.23 o 
  -4  10   5      347.86      332.40     10.34 o 
  -3  10   5      526.45      505.35      8.09 o 
  -2  10   5        1.98       -0.03      1.87 o 
  -1  10   5      195.42      202.75      4.96 o 
   0  10   5       68.03       61.84      3.18 o 
   1  10   5       94.46      102.52      6.64 o 
   2  10   5        0.10        0.34      2.17 o 
   3  10   5      126.88      133.56      5.28 o 
   4  10   5       66.81       75.15      7.38 o 
   5  10   5        1.80        3.40      4.65 o 
   6  10   5        2.53        9.47      5.08 o 
 -10  11   5       29.09       38.53      5.34 o 
  -9  11   5       63.71       69.00      6.04 o 
  -8  11   5       44.98       42.77      5.91 o 
  -7  11   5       17.20       16.51      4.41 o 
  -6  11   5        2.73        1.02      2.10 o 
  -5  11   5      106.77      101.77      6.31 o 
  -4  11   5        6.88        5.97      1.99 o 
  -3  11   5      375.32      388.78     11.18 o 
  -2  11   5      373.81      370.72      6.95 o 
  -1  11   5       21.55       25.19      2.38 o 
   0  11   5        0.12        0.18      1.63 o 
   1  11   5        0.60        1.15      1.52 o 
   2  11   5       33.34       36.47      2.63 o 
   3  11   5        0.13        4.50      2.50 o 
   4  11   5       83.77       87.30      7.98 o 
   5  11   5       30.33       38.87      8.08 o 
 -10  12   5       27.28       22.93      4.73 o 
  -9  12   5        8.07        2.65      4.45 o 
  -8  12   5       17.90       17.16      4.04 o 
  -7  12   5       46.29       37.58      4.39 o 
  -6  12   5        0.66        1.23      2.18 o 
  -5  12   5        3.00        2.35      2.32 o 
  -4  12   5        9.46        7.08      2.09 o 
  -3  12   5       45.07       39.32      2.77 o 
  -2  12   5       75.40       76.78      3.60 o 
  -1  12   5        1.52        0.70      1.73 o 
   0  12   5        8.86        7.61      2.75 o 
   1  12   5        4.41        3.88      1.77 o 
   2  12   5        1.23        1.22      1.91 o 
   3  12   5        3.49        7.48      2.80 o 
   4  12   5        0.25       -0.07      4.07 o 
   5  12   5        0.02       -2.33      4.03 o 
  -9  13   5       27.37       22.36      5.98 o 
  -8  13   5        3.43       -0.72      2.97 o 
  -7  13   5        2.93        0.64      2.86 o 
  -6  13   5        1.78        0.43      2.28 o 
  -5  13   5       27.46       27.84      5.04 o 
  -4  13   5       74.52       61.64      4.34 o 
  -3  13   5       11.26       11.26      2.26 o 
  -2  13   5      110.23      110.55      7.38 o 
  -1  13   5       11.90       17.94      2.33 o 
   0  13   5       57.47       58.22      4.18 o 
   1  13   5        8.21       10.28      2.07 o 
   2  13   5       23.55       24.80      2.69 o 
   3  13   5        7.06        8.75      2.99 o 
   4  13   5        1.29        2.97      3.44 o 
   5  13   5       24.44       19.56      5.51 o 
  -9  14   5       16.30       15.38      4.28 o 
  -8  14   5       27.19       30.35      5.09 o 
  -7  14   5       25.30       24.82      4.24 o 
  -6  14   5       48.86       55.46      5.26 o 
  -5  14   5       28.86       24.06      3.32 o 
  -4  14   5       15.43       16.16      2.97 o 
  -3  14   5      132.34      127.94      4.64 o 
  -2  14   5       41.65       52.57      3.76 o 
  -1  14   5       40.63       41.60      3.05 o 
   0  14   5        1.43        0.71      1.84 o 
   1  14   5        0.77        0.87      2.32 o 
   2  14   5        1.49        0.47      2.30 o 
   3  14   5       49.74       45.50      4.43 o 
   4  14   5        6.02        8.64      3.35 o 
  -8  15   5       56.98       51.42     10.19 o 
  -7  15   5        5.41        5.33      3.47 o 
  -6  15   5        7.98       11.06      5.29 o 
  -5  15   5       28.41       23.26      3.99 o 
  -4  15   5        0.53       -0.59      2.66 o 
  -3  15   5       49.03       64.85      4.08 o 
  -2  15   5       58.65       55.59      3.88 o 
  -1  15   5       45.05       42.21      4.76 o 
   0  15   5       13.50       12.22      2.62 o 
   1  15   5        8.39        8.93      2.56 o 
   2  15   5       85.77       99.58      5.17 o 
   3  15   5       13.34       10.75      3.26 o 
   4  15   5       11.17       16.01      3.73 o 
  -8  16   5        6.54       11.03      3.99 o 
  -7  16   5        3.55       -0.65      3.03 o 
  -6  16   5        2.04       -1.05      4.93 o 
  -5  16   5        8.40        6.07      4.25 o 
  -4  16   5        1.18       -1.02      2.85 o 
  -3  16   5        0.01        0.08      2.19 o 
  -2  16   5        1.43       -2.13      2.13 o 
  -1  16   5       10.04        8.25      2.56 o 
   0  16   5        1.36       -0.74      2.52 o 
   1  16   5        0.06       -1.38      2.56 o 
   2  16   5        0.40        2.14      2.45 o 
   3  16   5        1.41        0.38      2.90 o 
  -7  17   5       29.28       27.41      4.81 o 
  -6  17   5        0.22        0.72      3.30 o 
  -5  17   5        2.19        0.50      3.13 o 
  -4  17   5       20.76       20.81      4.17 o 
  -3  17   5        0.01       -1.17      2.45 o 
  -2  17   5       22.32       21.94      3.54 o 
  -1  17   5        9.66        7.52      2.92 o 
   0  17   5        0.87       -2.36      2.36 o 
   1  17   5        7.51        2.95      2.93 o 
   2  17   5       35.15       27.92      4.06 o 
  -6  18   5       33.76       46.35      5.55 o 
  -5  18   5        4.14        9.28      3.66 o 
  -4  18   5       26.63       27.96      4.68 o 
  -3  18   5       23.69       17.61      5.34 o 
  -2  18   5       36.61       44.50      4.51 o 
  -1  18   5        1.40        1.67      2.93 o 
   0  18   5        9.08       12.07      3.32 o 
   1  18   5       10.98       19.60      3.78 o 
  -5  19   5       57.96       54.60      5.97 o 
  -4  19   5        5.11        3.27      4.44 o 
  -3  19   5        0.47        2.74      2.90 o 
  -2  19   5        7.72        9.31      3.38 o 
  -1  19   5       42.67       45.66      4.72 o 
   0  19   5       33.19       42.61      5.24 o 
 -10   0   6        0.00        3.58      3.85 o 
  -9   0   6      186.55      210.37     17.56 o 
  -8   0   6       18.54       15.74      4.05 o 
  -7   0   6      119.66      128.84      8.17 o 
  -6   0   6      154.69      159.96      5.48 o 
  -5   0   6        3.06        4.28      1.48 o 
  -4   0   6      253.28      265.34     17.36 o 
  -3   0   6      106.60      126.29     13.37 o 
  -2   0   6      102.26      101.37      6.52 o 
  -1   0   6       47.75       42.87      3.11 o 
   0   0   6       39.71       39.32      4.59 o 
   1   0   6       10.58       12.48      3.14 o 
   2   0   6       42.01       45.18     14.06 o 
   3   0   6       45.03       61.06      6.23 o 
   4   0   6        9.31       18.22      3.61 o 
   5   0   6        1.27       -3.53      3.53 o 
 -10   1   6       19.76       20.35      2.70 o 
  -9   1   6        0.97        0.80      1.96 o 
  -8   1   6        6.67        5.03      1.84 o 
  -7   1   6        2.19        0.80      1.51 o 
  -6   1   6       44.33       47.36      2.31 o 
  -5   1   6       27.21       25.27      3.02 o 
  -4   1   6       25.12       32.02      8.58 o 
  -3   1   6      107.56      117.82      9.09 o 
  -2   1   6       32.20       32.61      3.23 o 
  -1   1   6      114.69      110.38      3.55 o 
   0   1   6       23.41       19.64      2.10 o 
   1   1   6        1.74        1.27      1.86 o 
   2   1   6       27.52       31.56      3.10 o 
   3   1   6        1.70        3.26      2.41 o 
   4   1   6       16.57       21.39      2.97 o 
   5   1   6        0.83       -2.68      2.68 o 
 -10   2   6        4.33        3.61      2.54 o 
  -9   2   6       12.18        8.77      2.54 o 
  -8   2   6        0.75       -0.19      2.63 o 
  -7   2   6        0.13       -0.92      1.65 o 
  -6   2   6        1.58        4.25      1.95 o 
  -5   2   6        1.00        0.52      1.27 o 
  -4   2   6        0.87       -2.06      3.66 o 
  -3   2   6      113.44      121.79     14.46 o 
  -2   2   6       21.30       20.12      1.63 o 
  -1   2   6        0.74        0.58      1.52 o 
   0   2   6        1.38        0.23      1.51 o 
   1   2   6       17.08       15.86      2.25 o 
   2   2   6        5.64        2.24      3.90 o 
   3   2   6        1.93        4.74      2.59 o 
   4   2   6        0.08        2.50      2.38 o 
   5   2   6        1.68        0.35      2.78 o 
 -10   3   6       26.93       26.59      3.30 o 
  -9   3   6       17.29        8.58      2.48 o 
  -8   3   6      113.68      120.74      4.87 o 
  -7   3   6       13.55       14.04      2.14 o 
  -6   3   6       35.04       32.47      4.13 o 
  -5   3   6      140.87      132.08      3.68 o 
  -4   3   6        0.33       -0.85      3.17 o 
  -3   3   6      251.35      263.69     11.88 o 
  -2   3   6       49.25       42.61      2.68 o 
  -1   3   6       68.51       64.68      4.15 o 
   0   3   6       73.64       69.76      4.18 o 
   1   3   6       22.51       21.13      2.63 o 
   2   3   6        2.90        2.98      3.15 o 
   3   3   6        3.96       -1.97      2.34 o 
   4   3   6       40.38       44.83      3.71 o 
   5   3   6        0.79        3.04      3.00 o 
 -10   4   6        4.81        5.21      2.57 o 
  -9   4   6       68.95       67.02      4.19 o 
  -8   4   6        0.20        2.65      2.07 o 
  -7   4   6       61.77       70.56      4.12 o 
  -6   4   6      168.99      174.51      4.81 o 
  -5   4   6       17.76       18.21      1.91 o 
  -4   4   6      246.57      236.76      6.46 o 
  -3   4   6       67.34       67.70      4.40 o 
  -2   4   6      173.26      171.52      4.74 o 
  -1   4   6        0.09       -1.26      1.26 o 
   0   4   6       11.02       12.69      2.14 o 
   1   4   6       13.79       16.58      2.43 o 
   2   4   6       15.02       17.03      3.14 o 
   3   4   6       49.49       54.16      4.20 o 
   4   4   6        0.19       -2.18      2.53 o 
   5   4   6       35.87       49.48      8.06 o 
 -10   5   6       44.86       42.54      4.18 o 
  -9   5   6       64.76       64.87      4.53 o 
  -8   5   6       27.10       23.16      3.83 o 
  -7   5   6       16.06       13.49      2.38 o 
  -6   5   6       60.40       59.35      3.42 o 
  -5   5   6       54.04       51.91      2.92 o 
  -4   5   6       33.47       38.67      2.94 o 
  -3   5   6      124.09      131.80      5.47 o 
  -2   5   6      154.24      146.30      3.73 o 
  -1   5   6       22.67       23.86      2.03 o 
   0   5   6       25.81       22.61      2.23 o 
   1   5   6        7.17        4.67      2.99 o 
   2   5   6      105.42       91.54      4.79 o 
   3   5   6       11.58        7.57      2.52 o 
   4   5   6       10.77       10.46      4.15 o 
   5   5   6        1.12        4.94      3.33 o 
 -10   6   6        0.12       -1.44      3.04 o 
  -9   6   6        1.23        4.10      2.51 o 
  -8   6   6        3.61        1.90      2.29 o 
  -7   6   6        0.92        1.07      1.96 o 
  -6   6   6        5.63        5.68      1.98 o 
  -5   6   6        0.00       -0.43      1.66 o 
  -4   6   6        0.01       -1.96      1.96 o 
  -3   6   6      211.83      202.04      5.22 o 
  -2   6   6       64.11       64.35      2.59 o 
  -1   6   6        6.68        5.82      1.42 o 
   0   6   6        1.87        0.69      1.88 o 
   1   6   6       13.40       11.97      2.45 o 
   2   6   6        4.22       14.07      2.76 o 
   3   6   6        0.01       -0.98      2.33 o 
   4   6   6       10.79       19.16      3.90 o 
 -10   7   6       66.35       66.87      7.16 o 
  -9   7   6       23.23       30.24      3.95 o 
  -8   7   6        5.89        2.13      2.37 o 
  -7   7   6        4.97        5.91      2.28 o 
  -6   7   6       11.37        8.80      2.25 o 
  -5   7   6      257.19      243.31      6.39 o 
  -4   7   6        0.11       -0.83      1.72 o 
  -3   7   6      313.98      311.97      7.04 o 
  -2   7   6      238.82      247.14      5.34 o 
  -1   7   6       19.44       15.09      1.78 o 
   0   7   6        4.54        0.06      1.75 o 
   1   7   6       54.26       41.42      3.11 o 
   2   7   6       24.04       24.34      5.57 o 
   3   7   6        0.41        3.53      3.48 o 
   4   7   6       40.58       48.84      5.00 o 
  -9   8   6       38.60       43.77      4.10 o 
  -8   8   6      107.42      128.80      5.84 o 
  -7   8   6        5.37        4.53      2.28 o 
  -6   8   6       60.51       66.20      3.97 o 
  -5   8   6       56.10       53.45      3.49 o 
  -4   8   6      264.67      267.44      6.77 o 
  -3   8   6       47.76       45.38      3.21 o 
  -2   8   6       83.89       83.45      3.48 o 
  -1   8   6       16.42       16.22      1.93 o 
   0   8   6       12.90       13.79      1.99 o 
   1   8   6       36.64       43.36      3.28 o 
   2   8   6        7.17        4.19      2.60 o 
   3   8   6      111.39      125.09      5.97 o 
   4   8   6       22.53       25.01      5.41 o 
  -9   9   6        3.03        1.60      3.02 o 
  -8   9   6       26.12       25.90      3.35 o 
  -7   9   6       33.01       31.51      4.32 o 
  -6   9   6       17.78       18.41      2.76 o 
  -5   9   6      101.85      104.70      4.72 o 
  -4   9   6        9.06        8.88      2.31 o 
  -3   9   6       67.61       71.31      3.96 o 
  -2   9   6       10.75       14.27      2.13 o 
  -1   9   6       63.65       58.68      3.00 o 
   0   9   6       35.47       34.75      2.62 o 
   1   9   6        0.04       -0.47      1.93 o 
   2   9   6       18.72       24.76      2.99 o 
   3   9   6        0.10       -3.01      3.58 o 
   4   9   6        7.42       16.76      8.18 o 
  -9  10   6       21.86       19.51      4.05 o 
  -8  10   6        0.05        0.70      2.82 o 
  -7  10   6       33.76       30.92      3.47 o 
  -6  10   6       17.77       17.87      3.05 o 
  -5  10   6       18.40       28.05      3.10 o 
  -4  10   6       14.54       11.67      3.54 o 
  -3  10   6       45.17       37.47      2.82 o 
  -2  10   6       12.44       14.53      3.23 o 
  -1  10   6        0.20       -1.58      1.58 o 
   0  10   6        2.32        3.77      1.87 o 
   1  10   6        6.99        7.80      2.53 o 
   2  10   6        0.00        3.01      2.53 o 
   3  10   6        3.81       -0.08      4.10 o 
  -8  11   6        0.23       -2.84      2.84 o 
  -7  11   6       29.90       31.00      3.57 o 
  -6  11   6        6.49        9.62      2.69 o 
  -5  11   6      110.22      114.86      5.33 o 
  -4  11   6       36.57       39.82      3.50 o 
  -3  11   6        4.13        2.03      1.87 o 
  -2  11   6       29.28       26.40      2.68 o 
  -1  11   6        3.10        4.31      1.84 o 
   0  11   6       17.88       20.12      2.94 o 
   1  11   6        0.10       -1.14      1.94 o 
   2  11   6        6.77        4.50      3.31 o 
   3  11   6       19.92       21.54      5.70 o 
  -8  12   6        6.97        2.94      3.22 o 
  -7  12   6        2.84        0.38      2.55 o 
  -6  12   6       57.12       59.69      4.38 o 
  -5  12   6        1.50       -2.09      2.09 o 
  -4  12   6       83.18       91.63      5.46 o 
  -3  12   6        2.97        4.07      2.13 o 
  -2  12   6       34.28       38.08      3.41 o 
  -1  12   6        9.44        8.20      2.14 o 
   0  12   6       12.90       17.04      2.44 o 
   1  12   6       41.93       42.71      3.27 o 
   2  12   6        2.57        2.41      2.56 o 
   3  12   6       27.52       37.14      6.31 o 
  -7  13   6       15.58       13.40      3.61 o 
  -6  13   6        6.72        1.75      2.60 o 
  -5  13   6       37.13       39.44      3.86 o 
  -4  13   6        2.23        1.77      2.49 o 
  -3  13   6      166.48      182.95      5.89 o 
  -2  13   6       10.36       12.78      2.46 o 
  -1  13   6        2.08        1.23      1.97 o 
   0  13   6       20.37       23.37      2.71 o 
   1  13   6        6.99        5.57      2.55 o 
   2  13   6        1.22        1.10      3.34 o 
  -7  14   6        4.82        5.74      3.41 o 
  -6  14   6        0.11       -0.76      3.00 o 
  -5  14   6        0.61       -1.88      2.45 o 
  -4  14   6        1.57        3.30      2.60 o 
  -3  14   6       84.61       95.44      4.80 o 
  -2  14   6       20.59       17.87      3.30 o 
  -1  14   6        6.46       10.03      2.37 o 
   0  14   6        0.21        0.02      2.27 o 
   1  14   6        0.00        0.31      2.39 o 
  -6  15   6        1.08        5.35      3.31 o 
  -5  15   6       14.96       18.57      3.98 o 
  -4  15   6        0.33       -1.56      3.04 o 
  -3  15   6       18.06       17.68      3.32 o 
  -2  15   6        0.99        4.10      2.73 o 
  -1  15   6        0.25       -2.14      2.46 o 
   0  15   6        2.10        0.78      2.38 o 
  -5  16   6        1.95        1.02      3.20 o 
  -4  16   6       97.80      102.42      9.67 o 
  -3  16   6        2.91        1.77      3.16 o 
  -2  16   6       22.01       22.26      4.55 o 
  -1  16   6       10.61        9.75      3.08 o 
  -8   1   7       18.59       19.82      2.13 o 
  -7   1   7        0.76       -0.29      1.30 o 
  -6   1   7       65.68       62.50      4.26 o 
  -5   1   7      146.80      145.84     11.57 o 
  -4   1   7       72.82       63.13      7.82 o 
  -3   1   7       10.11       12.05      6.38 o 
  -2   1   7        0.55       -5.19      5.19 o 
  -1   1   7       67.57       68.12      5.11 o 
   0   1   7        5.22        5.62      3.39 o 
   1   1   7        1.21       -2.17      2.17 o 
   2   1   7        0.74        1.51      2.56 o 
  -8   2   7        1.17        0.06      1.67 o 
  -7   2   7       50.98       55.28      2.59 o 
  -6   2   7       15.54       16.00      2.72 o 
  -5   2   7      168.33      193.98     13.02 o 
  -4   2   7      119.16      137.97     21.55 o 
  -3   2   7       16.44       22.14      8.18 o 
  -2   2   7        6.56       19.75      7.78 o 
  -1   2   7        1.30        2.10      1.75 o 
   0   2   7       38.76       36.36      4.24 o 
   1   2   7        6.53       11.78      2.51 o 
   2   2   7       46.34       48.01      4.10 o 
  -8   3   7        3.94        5.68      1.81 o 
  -7   3   7        3.33        4.43      1.53 o 
  -6   3   7        4.29        4.74      2.74 o 
  -5   3   7       12.99       13.49      2.52 o 
  -4   3   7       73.15       62.64     11.57 o 
  -3   3   7      116.42      137.66     15.16 o 
  -2   3   7        5.38        3.19      2.02 o 
  -1   3   7        0.44       -1.74      1.74 o 
   0   3   7        0.12       -0.66      1.86 o 
   1   3   7        8.94       12.86      2.54 o 
   2   3   7       20.18       20.94      3.27 o 
  -8   4   7        1.24        0.43      1.95 o 
  -7   4   7       11.43       11.15      2.11 o 
  -6   4   7       19.91       16.48      2.58 o 
  -5   4   7       27.60       22.01      2.50 o 
  -4   4   7       21.76       20.86      2.98 o 
  -3   4   7        4.61        3.83      1.65 o 
  -2   4   7       16.51       18.50      2.28 o 
  -1   4   7        1.18        3.02      1.64 o 
   0   4   7        4.79        3.63      1.83 o 
   1   4   7        1.30       -0.77      2.03 o 
   2   4   7        0.03        0.33      2.56 o 
  -8   5   7       28.64       32.97      3.20 o 
  -7   5   7       25.08       29.74      2.80 o 
  -6   5   7       44.78       45.95      2.87 o 
  -5   5   7       57.05       55.31      3.66 o 
  -4   5   7       19.27       20.94      3.95 o 
  -3   5   7        7.04        3.15      2.60 o 
  -2   5   7        1.74        0.72      1.93 o 
  -1   5   7       33.92       36.06      3.66 o 
   0   5   7        0.01       -1.77      1.77 o 
   1   5   7       30.51       29.41      3.19 o 
   2   5   7       30.02       33.96      3.74 o 
  -8   6   7       25.45       27.30      3.85 o 
  -7   6   7       28.95       21.93      2.66 o 
  -6   6   7       14.66       15.14      2.22 o 
  -5   6   7       31.70       33.19      4.30 o 
  -4   6   7       67.33       68.26      4.60 o 
  -3   6   7       34.05       30.98      3.16 o 
  -2   6   7      122.67      133.14     12.10 o 
  -1   6   7       40.47       36.38      3.12 o 
   0   6   7        0.29        1.62      1.99 o 
   1   6   7       14.52       26.68      2.78 o 
  -7   7   7       15.91       14.26      2.58 o 
  -6   7   7        2.54        1.68      1.95 o 
  -5   7   7        3.91        3.15      2.83 o 
  -4   7   7        5.77        4.54      2.06 o 
  -3   7   7       38.55       37.63      2.55 o 
  -2   7   7        0.01       -0.56      1.76 o 
  -1   7   7        0.55        1.55      1.88 o 
   0   7   7        3.20        3.18      2.09 o 
   1   7   7        3.08        5.40      2.23 o 
  -7   8   7        4.09        4.10      2.34 o 
  -6   8   7       16.90       13.86      3.02 o 
  -5   8   7       17.28       22.04      2.53 o 
  -4   8   7        6.48        4.76      1.92 o 
  -3   8   7        3.71        0.96      1.79 o 
  -2   8   7       20.04       21.06      3.06 o 
  -1   8   7        2.14        0.11      1.92 o 
   0   8   7        0.23        1.98      3.11 o 
   1   8   7       12.06       20.31      3.28 o 
  -6   9   7        3.16        4.13      2.24 o 
  -5   9   7        0.11        0.00      1.97 o 
  -4   9   7        0.00       -0.96      1.84 o 
  -3   9   7       18.39       17.47      3.11 o 
  -2   9   7        1.10        2.21      1.68 o 
  -1   9   7        0.50        0.14      2.59 o 
   0   9   7        1.39       -0.59      2.16 o 
  -6  10   7        0.11       -0.34      2.29 o 
  -5  10   7       77.89       81.84      5.26 o 
  -4  10   7      126.50      137.67      5.43 o 
  -3  10   7        6.30        2.70      3.55 o 
  -2  10   7       43.95       52.41      3.49 o 
  -1  10   7       17.14       20.25      2.49 o 
   0  10   7        0.85       -1.89      2.35 o 
  -5  11   7       24.80       30.73      3.33 o 
  -4  11   7        0.32        1.40      2.26 o 
  -3  11   7        0.36        0.91      2.27 o 
  -2  11   7        0.12        1.92      1.96 o 
  -1  11   7       14.68       15.26      2.53 o 
                                                 
